# Supplementary material for: Coupling and de-coupling of the El Niño Southern Oscillation to the supply of larval fishes to benthic populations in the Hawaiian Islands
Source: PLoS One. 2024 Oct 24;19(10):e0312593. doi: 10.1371/journal.pone.0312593 (PMC11500875; doi:10.1371/journal.pone.0312593)
Supplement: S4 Table — (XLSX) [file pone.0312593.s004.xlsx]

## Sheet: Boostrapped_CIs
S4 Table - Bootstrapped CIs of correlation coefficients
variable 1	variable 2	r	lower CL	uppper CL	Significance: *** = lower and upper CL do not include 0.0
Larval_abundance	#_molecular_species	0.795755	0.633927	1	***
Larval_abundance	#_molecular_families	0.847238	0.716915	1	***
Larval_abundance	#_morph_species	0.706936	0.511326	1	***
Larval_abundance	#_morph_families	0.888993	0.805396	1	***
Larval_abundance	Myctophidae_larval_abundance	0.477696	0.0527412	1	***
Larval_abundance	Reef_fish_larval_abundance	0.542487	0.111147	0.688601	***
Larval_abundance	May_recruitment	-0.0339865	-0.689559	0.268013	ns
Larval_abundance	July_recruitment	-0.0953851	-0.763045	0.300164	ns
Larval_abundance	September_recruitment	0.866103	0.757608	1	***
Larval_abundance	November_recruitment	0.851694	0.732843	1	***
Larval_abundance	Total_recruitment	0.338765	-0.230882	0.963047	ns
Larval_abundance	May_recruits_diversity	0.17977	-0.336766	0.591773	ns
Larval_abundance	July_recruits_diversity	-0.288701	-0.860011	0.0947297	ns
Larval_abundance	Sept_recruits_diversity	-0.0176576	-0.569277	0.504752	ns
Larval_abundance	Nov_recruits_diversity	0.196112	-0.274471	0.709552	ns
Larval_abundance	MEI	-0.433257	-0.942179	-0.110326	***
Larval_abundance	El_Nino_Index	-0.334918	-0.942969	-0.0200505	***
Larval_abundance	SST_mean	-0.403969	-0.744372	0.0399114	ns
Larval_abundance	SST_max	-0.295422	-0.742731	0.165299	ns
Larval_abundance	SST_6	0.304	-0.183417	0.814605	ns
Larval_abundance	Chl_a_mean	-0.18735	-0.870994	0.334543	ns
Larval_abundance	Chl_a_max	0.200255	-0.108695	0.670205	ns
Larval_abundance	Chl_a_6	0.227136	-0.196401	1	ns
#_molecular_species	#_molecular_families	0.924403	0.859594	1	***
#_molecular_species	#_morph_species	0.577079	0.25937	1	***
#_molecular_species	#_morph_families	0.770999	0.595544	1	***
#_molecular_species	Myctophidae_larval_abundance	0.415416	0.0386922	0.985718	***
#_molecular_species	Reef_fish_larval_abundance	0.298827	-0.196519	0.73205	ns
#_molecular_species	May_recruitment	-0.244003	-0.880111	0.400476	ns
#_molecular_species	July_recruitment	0.0226351	-0.598793	0.47861	ns
#_molecular_species	September_recruitment	0.755912	0.543951	1	***
#_molecular_species	November_recruitment	0.46621	0.0901527	1	***
#_molecular_species	Total_recruitment	0.317438	-0.21009	1	ns
#_molecular_species	May_recruits_diversity	-0.105551	-0.509693	0.358257	ns
#_molecular_species	July_recruits_diversity	-0.241831	-0.809027	0.177471	ns
#_molecular_species	Sept_recruits_diversity	0.00340137	-0.57939	0.4895	ns
#_molecular_species	Nov_recruits_diversity	0.0131269	-0.517612	0.523433	ns
#_molecular_species	MEI	-0.627529	-0.926098	-0.368221	***
#_molecular_species	El_Nino_Index	-0.562109	-0.94533	-0.262299	***
#_molecular_species	SST_mean	-0.273684	-0.741473	0.167417	ns
#_molecular_species	SST_max	-0.402876	-0.63257	-0.0674869	***
#_molecular_species	SST_6	0.555621	0.27943	0.875382	***
#_molecular_species	Chl_a_mean	-0.336252	-1	0.0377198	ns
#_molecular_species	Chl_a_max	0.230699	-0.239289	1	ns
#_molecular_species	Chl_a_6	0.317556	-0.111205	0.867427	ns
#_molecular_families	#_morph_species	0.665328	0.426008	1	***
#_molecular_families	#_morph_families	0.866579	0.768092	1	***
#_molecular_families	Myctophidae_larval_abundance	0.47617	0.0653591	0.968192	***
#_molecular_families	Reef_fish_larval_abundance	0.294274	-0.21524	0.938913	ns
#_molecular_families	May_recruitment	1.69032e-05	-0.592082	0.75923	ns
#_molecular_families	July_recruitment	0.0322379	-0.583107	0.467467	ns
#_molecular_families	September_recruitment	0.746904	0.53879	1	***
#_molecular_families	November_recruitment	0.568029	0.225301	1	***
#_molecular_families	Total_recruitment	0.36734	-0.183167	1	ns
#_molecular_families	May_recruits_diversity	0.130001	-0.3177	0.528234	ns
#_molecular_families	July_recruits_diversity	-0.299926	-0.912699	0.169215	ns
#_molecular_families	Sept_recruits_diversity	-0.0838541	-0.62517	0.415266	ns
#_molecular_families	Nov_recruits_diversity	0.124167	-0.478081	0.662203	ns
#_molecular_families	MEI	-0.663105	-0.8991	-0.393677	***
#_molecular_families	El_Nino_Index	-0.633356	-0.910228	-0.307341	***
#_molecular_families	SST_mean	-0.0808453	-0.776017	0.435119	ns
#_molecular_families	SST_max	-0.222857	-0.630387	0.11977	ns
#_molecular_families	SST_6	0.469357	0.122585	0.829412	***
#_molecular_families	Chl_a_mean	-0.398184	-1	-0.0280235	***
#_molecular_families	Chl_a_max	0.177468	-0.340006	1	ns
#_molecular_families	Chl_a_6	0.274299	-0.161641	0.96289	ns
#_morph_species	#_morph_families	0.913737	0.850471	1	***
#_morph_species	Myctophidae_larval_abundance	0.62069	0.340594	0.979407	***
#_morph_species	Reef_fish_larval_abundance	0.591874	0.309569	1	***
#_morph_species	May_recruitment	-0.0614643	-0.597727	0.449282	ns
#_morph_species	July_recruitment	0.0698803	-0.363394	0.578377	ns
#_morph_species	September_recruitment	0.604728	0.341377	1	***
#_morph_species	November_recruitment	0.696412	0.464759	1	***
#_morph_species	Total_recruitment	0.36996	-0.0118416	0.767904	ns
#_morph_species	May_recruits_diversity	0.195213	-0.288121	0.779023	ns
#_morph_species	July_recruits_diversity	-0.0190457	-0.47789	0.401624	ns
#_morph_species	Sept_recruits_diversity	0.0195282	-0.454483	0.501204	ns
#_morph_species	Nov_recruits_diversity	0.42393	-0.0103653	0.822503	ns
#_morph_species	MEI	-0.667391	-1	-0.443218	***
#_morph_species	El_Nino_Index	-0.57851	-1	-0.289058	***
#_morph_species	SST_mean	-0.395896	-0.967749	-0.0435534	***
#_morph_species	SST_max	-0.340561	-0.999443	0.0818163	ns
#_morph_species	SST_6	-0.0369984	-0.782687	0.674489	ns
#_morph_species	Chl_a_mean	0.0752584	-0.437185	0.52983	ns
#_morph_species	Chl_a_max	0.295838	-0.194007	0.851102	ns
#_morph_species	Chl_a_6	0.653067	0.415409	1	***
#_morph_families	Myctophidae_larval_abundance	0.493215	0.0516324	1	***
#_morph_families	Reef_fish_larval_abundance	0.597246	0.259123	1	***
#_morph_families	May_recruitment	-0.0946217	-0.760914	0.336525	ns
#_morph_families	July_recruitment	0.0923359	-0.479679	0.594412	ns
#_morph_families	September_recruitment	0.784988	0.623499	1	***
#_morph_families	November_recruitment	0.757846	0.564459	1	***
#_morph_families	Total_recruitment	0.454828	0.0432337	0.939776	***
#_morph_families	May_recruits_diversity	0.200536	-0.276479	0.668377	ns
#_morph_families	July_recruits_diversity	-0.0930292	-0.891275	0.357027	ns
#_morph_families	Sept_recruits_diversity	0.0486157	-0.421318	0.558508	ns
#_morph_families	Nov_recruits_diversity	0.275767	-0.233728	0.790004	ns
#_morph_families	MEI	-0.706621	-0.965479	-0.49624	***
#_morph_families	El_Nino_Index	-0.634255	-0.954651	-0.408168	***
#_morph_families	SST_mean	-0.284083	-1	0.14431	ns
#_morph_families	SST_max	-0.254116	-0.974924	0.21022	ns
#_morph_families	SST_6	0.19714	-0.385854	0.978957	ns
#_morph_families	Chl_a_mean	-0.136501	-0.8211	0.31903	ns
#_morph_families	Chl_a_max	0.231243	-0.166514	0.848747	ns
#_morph_families	Chl_a_6	0.459755	0.156814	1	***
Myctophidae_larval_abundance	Reef_fish_larval_abundance	0.272553	-0.265908	1	ns
Myctophidae_larval_abundance	May_recruitment	0.133935	-0.406244	0.846305	ns
Myctophidae_larval_abundance	July_recruitment	-0.372515	-0.945143	0.0277133	ns
Myctophidae_larval_abundance	September_recruitment	0.236204	-0.316246	1	ns
Myctophidae_larval_abundance	November_recruitment	0.506562	0.0564722	1	***
Myctophidae_larval_abundance	Total_recruitment	-0.14929	-0.939696	0.339698	ns
Myctophidae_larval_abundance	May_recruits_diversity	0.123837	-0.58845	1	ns
Myctophidae_larval_abundance	July_recruits_diversity	-0.614871	-0.997447	-0.297368	***
Myctophidae_larval_abundance	Sept_recruits_diversity	-0.414756	-1	0.0153564	ns
Myctophidae_larval_abundance	Nov_recruits_diversity	0.35773	-0.096505	0.793947	ns
Myctophidae_larval_abundance	MEI	-0.196206	-0.959127	0.414408	ns
Myctophidae_larval_abundance	El_Nino_Index	-0.115023	-0.78166	0.514811	ns
Myctophidae_larval_abundance	SST_mean	-0.484237	-1	-0.098224	***
Myctophidae_larval_abundance	SST_max	-0.533926	-1	-0.139519	***
Myctophidae_larval_abundance	SST_6	0.243627	-0.330143	0.765667	ns
Myctophidae_larval_abundance	Chl_a_mean	0.0549112	-0.50897	0.590055	ns
Myctophidae_larval_abundance	Chl_a_max	0.279888	-0.20168	0.830341	ns
Myctophidae_larval_abundance	Chl_a_6	0.398386	-0.0218032	0.963129	ns
Reef_fish_larval_abundance	May_recruitment	-0.244968	-1	0.0427253	ns
Reef_fish_larval_abundance	July_recruitment	-0.109847	-0.622212	0.368773	ns
Reef_fish_larval_abundance	September_recruitment	0.355541	-0.0997567	0.929872	ns
Reef_fish_larval_abundance	November_recruitment	0.686269	0.421146	1	***
Reef_fish_larval_abundance	Total_recruitment	0.109596	-0.331079	0.408457	ns
Reef_fish_larval_abundance	May_recruits_diversity	0.235491	-0.379444	1	ns
Reef_fish_larval_abundance	July_recruits_diversity	-0.0654213	-0.622321	0.340081	ns
Reef_fish_larval_abundance	Sept_recruits_diversity	0.240911	-0.224474	0.964356	ns
Reef_fish_larval_abundance	Nov_recruits_diversity	0.230598	-0.374991	1	ns
Reef_fish_larval_abundance	MEI	-0.492456	-1	-0.116432	***
Reef_fish_larval_abundance	El_Nino_Index	-0.338141	-1	0.103357	ns
Reef_fish_larval_abundance	SST_mean	-0.568244	-1	-0.241036	***
Reef_fish_larval_abundance	SST_max	-0.440952	-1	-0.0585448	***
Reef_fish_larval_abundance	SST_6	0.118306	-0.500494	0.797299	ns
Reef_fish_larval_abundance	Chl_a_mean	0.0884437	-0.250248	0.845854	ns
Reef_fish_larval_abundance	Chl_a_max	-0.106619	-0.519418	0.438034	ns
Reef_fish_larval_abundance	Chl_a_6	0.150731	-0.27786	0.886451	ns
May_recruitment	July_recruitment	-0.0789241	-0.574764	0.244656	ns
May_recruitment	September_recruitment	-0.15307	-0.866442	0.358903	ns
May_recruitment	November_recruitment	0.219538	-0.378909	0.561094	ns
May_recruitment	Total_recruitment	0.0288968	-0.446971	0.422862	ns
May_recruitment	May_recruits_diversity	0.739771	0.526438	1	***
May_recruitment	July_recruits_diversity	-0.0812757	-0.56841	0.338845	ns
May_recruitment	Sept_recruits_diversity	-0.122532	-0.587271	0.47004	ns
May_recruitment	Nov_recruits_diversity	0.569144	0.256838	1	***
May_recruitment	MEI	0.10372	-0.62969	0.514644	ns
May_recruitment	El_Nino_Index	0.106963	-0.656155	0.500371	ns
May_recruitment	SST_mean	0.211555	-0.270405	0.660337	ns
May_recruitment	SST_max	0.31558	-0.197418	0.654094	ns
May_recruitment	SST_6	-0.448721	-0.883811	-0.152207	***
May_recruitment	Chl_a_mean	0.0610173	-0.419658	0.54696	ns
May_recruitment	Chl_a_max	-0.00157221	-0.826116	0.546554	ns
May_recruitment	Chl_a_6	-0.32617	-0.7212	0.179532	ns
July_recruitment	September_recruitment	0.10993	-0.614575	0.418509	ns
July_recruitment	November_recruitment	-0.146168	-0.920249	0.270134	ns
July_recruitment	Total_recruitment	0.881005	0.773736	1	***
July_recruitment	May_recruits_diversity	0.145719	-0.401058	0.537262	ns
July_recruitment	July_recruits_diversity	0.738735	0.529442	1	***
July_recruitment	Sept_recruits_diversity	0.3118	-0.252844	0.642251	ns
July_recruitment	Nov_recruits_diversity	0.0970324	-0.472825	0.492222	ns
July_recruitment	MEI	-0.169198	-0.848575	0.373812	ns
July_recruitment	El_Nino_Index	-0.161268	-0.868182	0.526946	ns
July_recruitment	SST_mean	0.295696	-0.193393	1	ns
July_recruitment	SST_max	0.539784	0.256524	1	***
July_recruitment	SST_6	-0.36213	-1	-0.00732232	***
July_recruitment	Chl_a_mean	0.166836	-0.293004	0.858552	ns
July_recruitment	Chl_a_max	0.180079	-0.398332	0.676633	ns
July_recruitment	Chl_a_6	0.207813	-0.200597	0.922188	ns
September_recruitment	November_recruitment	0.722526	0.512407	1	***
September_recruitment	Total_recruitment	0.527168	0.0789345	0.940849	***
September_recruitment	May_recruits_diversity	0.171544	-0.483377	0.636762	ns
September_recruitment	July_recruits_diversity	0.0242791	-0.801374	0.54434	ns
September_recruitment	Sept_recruits_diversity	0.360192	-0.257754	0.804155	ns
September_recruitment	Nov_recruits_diversity	0.289589	-0.290452	0.755527	ns
September_recruitment	MEI	-0.47429	-0.836591	-0.0599791	***
September_recruitment	El_Nino_Index	-0.414716	-0.886047	0.0765799	ns
September_recruitment	SST_mean	-0.35504	-0.901726	0.122535	ns
September_recruitment	SST_max	-0.308996	-1	0.203332	ns
September_recruitment	SST_6	0.238183	-0.286611	0.816711	ns
September_recruitment	Chl_a_mean	-0.237151	-1	0.322826	ns
September_recruitment	Chl_a_max	0.220509	-0.222369	0.975317	ns
September_recruitment	Chl_a_6	0.370795	0.000732691	0.856934	***
November_recruitment	Total_recruitment	0.301202	-0.309548	0.923099	ns
November_recruitment	May_recruits_diversity	0.546611	0.243615	0.870248	***
November_recruitment	July_recruits_diversity	-0.165226	-0.842854	0.406531	ns
November_recruitment	Sept_recruits_diversity	0.188729	-0.309149	0.864656	ns
November_recruitment	Nov_recruits_diversity	0.580824	0.292358	0.965242	***
November_recruitment	MEI	-0.360989	-1	0.0820581	ns
November_recruitment	El_Nino_Index	-0.221074	-1	0.31511	ns
November_recruitment	SST_mean	#NAME?	-1	-0.275178	***
November_recruitment	SST_max	-0.334915	-0.919612	0.142211	ns
November_recruitment	SST_6	0.0150845	-0.755802	0.802889	ns
November_recruitment	Chl_a_mean	0.0783861	-0.517417	0.787373	ns
November_recruitment	Chl_a_max	0.19737	-0.215721	0.74421	ns
November_recruitment	Chl_a_6	0.144686	-0.278188	0.826433	ns
Total_recruitment	May_recruits_diversity	0.359033	-0.128342	0.739131	ns
Total_recruitment	July_recruits_diversity	0.620061	0.308613	1	***
Total_recruitment	Sept_recruits_diversity	0.409523	-0.101732	0.930945	ns
Total_recruitment	Nov_recruits_diversity	0.34147	-0.145519	0.78686	ns
Total_recruitment	MEI	-0.352713	-0.822701	0.115879	ns
Total_recruitment	El_Nino_Index	-0.302026	-0.90349	0.26124	ns
Total_recruitment	SST_mean	0.0676998	-0.580427	0.811711	ns
Total_recruitment	SST_max	0.351877	-0.0570608	1	ns
Total_recruitment	SST_6	-0.288286	-0.951352	0.133961	ns
Total_recruitment	Chl_a_mean	0.0904178	-0.479528	0.865235	ns
Total_recruitment	Chl_a_max	0.263389	-0.228761	0.869926	ns
Total_recruitment	Chl_a_6	0.291535	-0.149747	0.972028	ns
May_recruits_diversity	July_recruits_diversity	0.14333	-0.364151	0.719835	ns
May_recruits_diversity	Sept_recruits_diversity	0.385784	-0.145191	1	ns
May_recruits_diversity	Nov_recruits_diversity	0.825339	0.698336	1	***
May_recruits_diversity	MEI	-0.248851	-0.809787	0.275432	ns
May_recruits_diversity	El_Nino_Index	-0.199982	-0.796165	0.327599	ns
May_recruits_diversity	SST_mean	-0.0369438	-0.842655	0.695563	ns
May_recruits_diversity	SST_max	0.125398	-0.42089	0.779428	ns
May_recruits_diversity	SST_6	-0.308977	-0.926622	0.106263	ns
May_recruits_diversity	Chl_a_mean	0.0914719	-0.569415	0.686238	ns
May_recruits_diversity	Chl_a_max	0.000376722	-0.570503	0.748443	ns
May_recruits_diversity	Chl_a_6	-0.201931	-0.777216	0.235584	ns
July_recruits_diversity	Sept_recruits_diversity	0.644656	0.343893	1	***
July_recruits_diversity	Nov_recruits_diversity	0.23637	-0.262555	0.777785	ns
July_recruits_diversity	MEI	-0.137798	-0.827928	0.389206	ns
July_recruits_diversity	El_Nino_Index	-0.129032	-0.914126	0.410821	ns
July_recruits_diversity	SST_mean	0.0797968	-0.575864	0.737995	ns
July_recruits_diversity	SST_max	0.411584	-0.0270883	1	ns
July_recruits_diversity	SST_6	-0.573608	-1	-0.256906	***
July_recruits_diversity	Chl_a_mean	0.447134	0.0712141	1	***
July_recruits_diversity	Chl_a_max	0.279096	-0.158173	0.941996	ns
July_recruits_diversity	Chl_a_6	0.0923144	-0.469702	0.737997	ns
Sept_recruits_diversity	Nov_recruits_diversity	0.479783	0.0815937	0.972034	***
Sept_recruits_diversity	MEI	-0.390871	-1	0.0105856	ns
Sept_recruits_diversity	El_Nino_Index	-0.361966	-1	0.112297	ns
Sept_recruits_diversity	SST_mean	-0.229227	-1	0.324328	ns
Sept_recruits_diversity	SST_max	-0.182625	-0.967295	0.399565	ns
Sept_recruits_diversity	SST_6	-0.101954	-0.600657	0.432137	ns
Sept_recruits_diversity	Chl_a_mean	0.0708474	-0.618965	0.788252	ns
Sept_recruits_diversity	Chl_a_max	0.0193	-0.651704	0.863941	ns
Sept_recruits_diversity	Chl_a_6	0.0490814	-0.563885	0.561082	ns
Nov_recruits_diversity	MEI	-0.332827	-0.931772	0.213166	ns
Nov_recruits_diversity	El_Nino_Index	-0.240833	-0.881957	0.408063	ns
Nov_recruits_diversity	SST_mean	-0.395942	-1	0.105455	ns
Nov_recruits_diversity	SST_max	-0.221255	-0.630291	0.278308	ns
Nov_recruits_diversity	SST_6	-0.387792	-1	0.0144371	ns
Nov_recruits_diversity	Chl_a_mean	0.296511	-0.215151	1	ns
Nov_recruits_diversity	Chl_a_max	0.267447	-0.187902	1	ns
Nov_recruits_diversity	Chl_a_6	0.189372	-0.396564	0.818179	ns
MEI	El_Nino_Index	0.970117	0.943632	1	***
MEI	SST_mean	0.0742444	-0.572133	0.822528	ns
MEI	SST_max	0.351351	-0.135384	0.967917	ns
MEI	SST_6	-0.223695	-0.819875	0.315083	ns
MEI	Chl_a_mean	0.284397	-0.243214	0.792752	ns
MEI	Chl_a_max	0.0204813	-0.837841	0.674747	ns
MEI	Chl_a_6	-0.411645	-1	-0.0428725	***
El_Nino_Index	SST_mean	-0.117825	-0.908416	0.535132	ns
El_Nino_Index	SST_max	0.253484	-0.237287	0.865303	ns
El_Nino_Index	SST_6	-0.268186	-0.797377	0.286688	ns
El_Nino_Index	Chl_a_mean	0.382124	-0.124552	1	ns
El_Nino_Index	Chl_a_max	0.0646301	-0.755038	0.804039	ns
El_Nino_Index	Chl_a_6	-0.385066	-0.999977	0.0302441	ns
SST_mean	SST_max	0.688213	0.413335	1	***
SST_mean	SST_6	-0.0726222	-0.585792	0.755919	ns
SST_mean	Chl_a_mean	-0.468496	-1	-0.0911212	***
SST_mean	Chl_a_max	-0.398442	-1	0.00769072	ns
SST_mean	Chl_a_6	-0.189037	-0.626105	0.294198	ns
SST_max	SST_6	-0.40149	-0.959987	0.112915	ns
SST_max	Chl_a_mean	0.193116	-0.296432	0.771581	ns
SST_max	Chl_a_max	0.115012	-0.41821	0.685457	ns
SST_max	Chl_a_6	-0.422808	-0.896263	-0.0158258	***
SST_6	Chl_a_mean	-0.444383	-0.93533	-0.0840868	***
SST_6	Chl_a_max	-0.0284478	-0.578372	0.539805	ns
SST_6	Chl_a_6	-0.165892	-1	0.38309	ns
Chl_a_mean	Chl_a_max	0.726251	0.481843	1	***
Chl_a_mean	Chl_a_6	-0.149638	-0.752359	0.267976	ns
Chl_a_max	Chl_a_6	-0.00594899	-0.882547	0.550307	ns
