# Supplementary material for: Coupling and de-coupling of the El Niño Southern Oscillation to the supply of larval fishes to benthic populations in the Hawaiian Islands
Source: PLoS One. 2024 Oct 24;19(10):e0312593. doi: 10.1371/journal.pone.0312593 (PMC11500875; doi:10.1371/journal.pone.0312593)
Supplement: S6 Table — Sample.ID–BOLD catalogue number, %Match–The % of matching sequence between larval sequence and BOLD matching sequence, Bp overlap–overlap in nucleotide base pair between larval sequence and BOLD matching sequence. Other column headers are self-explanatory. (XLSX) [file pone.0312593.s006.xlsx]

## Sheet: S6 Table
Sample.ID	Processid	Year	%Match	Bp overlap	Match_Order	Match_Family	Match_Genus	Match_Species	Match_Processid	Match_BIN	State.Province	Region	Sector	Lat-Long	Depth
07COIFish1	FLHI001-08	2007	100	382	Gobiiformes	Gobiidae	Eviota	Eviota epiphanes	KANB120-18	BOLD:AAG2563	Hawaii	Oahu	Honolulu	21°15'34", -157°51'00"	1
07COIFish11	FLHI009-08	2007	100	423	Tetraodontiformes	Molidae	Ranzania	Ranzania laevis		BOLD:AAE7585	Hawaii	Oahu	Honolulu	21°15'34", -157°51'00"	1
07COIFish12	FLHI010-08	2007	100	423	Tetraodontiformes	Molidae	Ranzania	Ranzania laevis	FLHI235-08	BOLD:AAE7585	Hawaii	Oahu	Honolulu	21°15'34", -157°51'00"	1
07COIFish13	FLHI011-08	2007	100	423	Tetraodontiformes	Molidae	Ranzania	Ranzania laevis	FLHI962-14	BOLD:AAE7585	Hawaii	Oahu	Honolulu	21°15'34", -157°51'00"	1
07COIFish14	FLHI012-08	2007	100	423	Tetraodontiformes	Molidae	Ranzania	Ranzania laevis	FLHI291-09	BOLD:AAE7585	Hawaii	Oahu	Honolulu	21°15'34", -157°51'00"	1
07COIFish15	FLHI013-08	2007	100	339	Myctophiformes	Myctophidae	Diaphus	Diaphus mollis		BOLD:AAC9267	Hawaii	Oahu	Honolulu	21°15'34", -157°51'00"	1
07COIFish2	FLHI002-08	2007	93.14	383	Blenniiformes	Blenniidae	Enchelyurus	Enchelyurus kraussii	ANGBF32280-19	BOLD:ACW8602	Hawaii	Oahu	Honolulu	21°15'34", -157°51'00"	1
07COIFish101	FLHI014-08	2007	100	399	Ovalentaria	Pomacentridae	Abudefduf	Abudefduf abdominalis	FLHI017-08	BOLD:AAG2565	Hawaii	Oahu	Honolulu	21°15'34", -157°51'00"	25
07COIFish103	FLHI015-08	2007	100	349	Stomiiformes	Phosichthyidae	Vinciguerria	Vinciguerria nimbaria	ANGBF45463-19		Hawaii	Oahu	Honolulu	21°15'34", -157°51'00"	25
07COIFish104	FLHI016-08	2007	89.49	379	Blenniiformes	Tripterygiidae	Helcogramma	Helcogramma inclinata	ZOSKT1152-16	BOLD:ADB0976	Hawaii	Oahu	Honolulu	21°15'34", -157°51'00"	25
07COIFish105	FLHI017-08	2007	100	399	Ovalentaria	Pomacentridae	Abudefduf	Abudefduf abdominalis	FLHI014-08	BOLD:AAG2565	Hawaii	Oahu	Honolulu	21°15'34", -157°51'00"	25
07COIFish106	FLHI018-08	2007	100	408	Tetraodontiformes	Molidae	Ranzania	Ranzania laevis	GBGC1432-06		Hawaii	Oahu	Honolulu	21°15'34", -157°51'00"	25
07COIFish107	FLHI019-08	2007	99.67	377	Gobiiformes	Gobiidae	Bathygobius	Bathygobius cocosensis	KANB136-18	BOLD:AAG2567	Hawaii	Oahu	Honolulu	21°15'34", -157°51'00"	25
07COIFish109	FLHI020-08	2007	100	354	Gobiiformes	Gobiidae	Eviota	Eviota epiphanes	KANB120-18	BOLD:AAG2563	Hawaii	Oahu	Honolulu	21°15'34", -157°51'00"	25
07COIFish110	FLHI021-08	2007	100	354	Gobiiformes	Gobiidae	Eviota	Eviota epiphanes	KANB122-18	BOLD:AAG2563	Hawaii	Oahu	Honolulu	21°15'34", -157°51'00"	25
07COIFish112	FLHI022-08	2007	100	317	Gobiiformes	Gobiidae	Eviota	Eviota epiphanes	KANB007-17	BOLD:AAG2563	Hawaii	Oahu	Honolulu	21°15'34", -157°51'00"	25
07COIFish113	FLHI023-08	2007	100	423	Tetraodontiformes	Molidae	Ranzania	Ranzania laevis	FLHI394-09	BOLD:AAE7585	Hawaii	Oahu	Honolulu	21°15'34", -157°51'00"	25
07COIFish114	FLHI024-08	2007	99.84	399	Labriformes	Scaridae	Chlorurus	Chlorurus sordidus	LIFS891-08	BOLD:AAB6670	Hawaii	Oahu	Honolulu	21°15'34", -157°51'00"	25
07COIFish115	FLHI025-08	2007	100	406	Kurtiformes	Apogonidae	Foa	Foa brachygramma	KANB212-20	BOLD:AAG2568	Hawaii	Oahu	Honolulu	21°15'34", -157°51'00"	25
07COIFish119	FLHI026-08	2007	99.61	351	Kurtiformes	Apogonidae	Foa	Foa brachygramma	KANB212-20	BOLD:AAG2568	Hawaii	Oahu	Honolulu	21°15'34", -157°51'00"	25
07COIFish121	FLHI027-08	2007	100	423	Tetraodontiformes	Molidae	Ranzania	Ranzania laevis	FLHI100-08	BOLD:AAE7585	Hawaii	Oahu	Honolulu	21°15'34", -157°51'00"	25
07COIFish122	FLHI028-08	2007	99.83	351	Gobiiformes	Gobiidae	Eviota	Eviota epiphanes	KANB122-18	BOLD:AAG2563	Hawaii	Oahu	Honolulu	21°15'34", -157°51'00"	25
07COIFish123	FLHI029-08	2007	100	406	Tetraodontiformes	Molidae	Ranzania	Ranzania laevis	FLHI063-08	BOLD:AAE7585	Hawaii	Oahu	Honolulu	21°15'34", -157°51'00"	25
07COIFish125	FLHI031-08	2007	100	396	Carangiformes	Carangidae	Decapterus	Decapterus macrosoma	FLHI369-09	BOLD:ADI4344	Hawaii	Oahu	Honolulu	21°15'34", -157°51'00"	25
07COIFish126	FLHI032-08	2007	100	423	Tetraodontiformes	Molidae	Ranzania	Ranzania laevis	FLHI355-09	BOLD:AAE7585	Hawaii	Oahu	Honolulu	21°15'34", -157°51'00"	25
07COIFish127	FLHI033-08	2007	99.61	340	Gobiiformes	Gobiidae	Eviota	Eviota epiphanes	KANB121-18	BOLD:AAG2563	Hawaii	Oahu	Honolulu	21°15'34", -157°51'00"	25
07COIFish129	FLHI035-08	2007	100	349	Gobiiformes	Gobiidae	Eviota	Eviota epiphanes	KANB121-18	BOLD:AAG2563	Hawaii	Oahu	Honolulu	21°15'34", -157°51'00"	25
07COIFish130	FLHI036-08	2007	99.82	347	Gobiiformes	Gobiidae	Eviota	Eviota epiphanes	KANB007-17	BOLD:AAG2563	Hawaii	Oahu	Honolulu	21°15'34", -157°51'00"	25
07COIFish131	FLHI037-08	2007	100	346	Gobiiformes	Gobiidae	Eviota	Eviota epiphanes	KANB120-18	BOLD:AAG2563	Hawaii	Oahu	Honolulu	21°15'34", -157°51'00"	25
07COIFish133	FLHI039-08	2007	99.83	383	Ovalentaria	Pomacentridae	Chromis	Chromis vanderbilti		BOLD:AAE1926	Hawaii	Oahu	Honolulu	21°15'34", -157°51'00"	25
07COIFish134	FLHI040-08	2007	98.91	355	Myctophiformes	Myctophidae	Gymnoscopelus	Gymnoscopelus nicholsi	GBGCA11099-15	BOLD:AAG2569	Hawaii	Oahu	Honolulu	21°15'34", -157°51'00"	25
07COIFish140	FLHI041-08	2007	89.73	328	Kurtiformes	Apogonidae	Ostorhinchus	Ostorhinchus fukuii	UKFBJ650-08	BOLD:AAJ8966	Hawaii	Oahu	Honolulu	21°15'34", -157°51'00"	25
07COIFish143	FLHI042-08	2007	100	348	Myctophiformes	Myctophidae	Diaphus	Diaphus anderseni	GBGCA11047-15	BOLD:AAG2571	Hawaii	Oahu	Honolulu	21°15'34", -157°51'00"	25
07COIFish144	FLHI043-08	2007	100	370	Gobiiformes	Gobiidae	Bathygobius	Bathygobius cocosensis	KANB135-18	BOLD:AAG2567	Hawaii	Oahu	Honolulu	21°15'34", -157°51'00"	25
07COIFish145	FLHI044-08	2007	100	355	Gobiiformes	Gobiidae	Eviota	Eviota epiphanes	KANB122-18	BOLD:AAG2563	Hawaii	Oahu	Honolulu	21°15'34", -157°51'00"	25
07COIFish146	FLHI045-08	2007	99.37	323	Myctophiformes	Myctophidae	Diaphus	Diaphus suborbitalis		BOLD:AAG2600	Hawaii	Oahu	Honolulu	21°15'34", -157°51'00"	25
07COIFish147	FLHI046-08	2007	100	348	Gobiiformes	Gobiidae	Eviota	Eviota epiphanes	KANB120-18	BOLD:AAG2563	Hawaii	Oahu	Honolulu	21°15'34", -157°51'00"	25
07COIFish148	FLHI047-08	2007	100	326	Gobiiformes	Gobiidae	Eviota	Eviota epiphanes	KANB122-18	BOLD:AAG2563	Hawaii	Oahu	Honolulu	21°15'34", -157°51'00"	25
07COIFish149	FLHI048-08	2007	100	379	Gobiiformes	Gobiidae	Eviota	Eviota epiphanes	KANB122-18	BOLD:AAG2563	Hawaii	Oahu	Honolulu	21°15'34", -157°51'00"	25
07COIFish150	FLHI049-08	2007	100	359	Gobiiformes	Gobiidae	Eviota	Eviota epiphanes	KANB128-18	BOLD:AAG2563	Hawaii	Oahu	Honolulu	21°15'34", -157°51'00"	25
07COIFish151	FLHI050-08	2007	100	417	Tetraodontiformes	Molidae	Ranzania	Ranzania laevis	FLHI945-14	BOLD:AAE7585	Hawaii	Oahu	Honolulu	21°15'34", -157°51'00"	25
07COIFish152	FLHI051-08	2007	100	407	Tetraodontiformes	Molidae	Ranzania	Ranzania laevis		BOLD:AAE7585	Hawaii	Oahu	Honolulu	21°15'34", -157°51'00"	25
07COIFish154	FLHI052-08	2007	100	407	Tetraodontiformes	Molidae	Ranzania	Ranzania laevis	FLHI790-14	BOLD:AAE7585	Hawaii	Oahu	Honolulu	21°15'34", -157°51'00"	25
07COIFish155	FLHI053-08	2007	100	355	Gobiiformes	Gobiidae	Eviota	Eviota epiphanes	KANB122-18	BOLD:AAG2563	Hawaii	Oahu	Honolulu	21°15'34", -157°51'00"	25
07COIFish157	FLHI054-08	2007	100	333	Gobiiformes	Gobiidae	Eviota	Eviota epiphanes	KANB128-18	BOLD:AAG2563	Hawaii	Oahu	Honolulu	21°15'34", -157°51'00"	25
07COIFish158	FLHI055-08	2007	100	353	Gobiiformes	Gobiidae	Eviota	Eviota epiphanes	KANB122-18	BOLD:AAG2563	Hawaii	Oahu	Honolulu	21°15'34", -157°51'00"	25
07COIFish159	FLHI056-08	2007	99.83	366	Myctophiformes	Myctophidae	Gymnoscopelus	Gymnoscopelus nicholsi	GBGCA11099-15	BOLD:AAG2569	Hawaii	Oahu	Honolulu	21°15'34", -157°51'00"	25
07COIFish160	FLHI057-08	2007	100	353	Gobiiformes	Gobiidae	Eviota	Eviota epiphanes	KANB128-18	BOLD:AAG2563	Hawaii	Oahu	Honolulu	21°15'34", -157°51'00"	25
07COIFish162	FLHI058-08	2007	100	384	Myctophiformes	Myctophidae	Gymnoscopelus	Gymnoscopelus nicholsi	GBGCA11099-15	BOLD:AAG2569	Hawaii	Oahu	Honolulu	21°15'34", -157°51'00"	25
07COIFish163	FLHI059-08	2007	100	344	Gobiiformes	Gobiidae	Eviota	Eviota epiphanes	KANB122-18	BOLD:AAG2563	Hawaii	Oahu	Honolulu	21°15'34", -157°51'00"	25
07COIFish164	FLHI060-08	2007	99.84	416	Kurtiformes	Apogonidae	Foa	Foa brachygramma	KANB212-20	BOLD:AAG2568	Hawaii	Oahu	Honolulu	21°15'34", -157°51'00"	25
07COIFish165	FLHI061-08	2007	99.83	366	Myctophiformes	Myctophidae	Ceratoscopelus	Ceratoscopelus warmingii	GBGCA11044-15	BOLD:AAT9399	Hawaii	Oahu	Honolulu	21°15'34", -157°51'00"	25
07COIFish166	FLHI062-08	2007	89.35	389	Kurtiformes	Apogonidae	Ostorhinchus	Ostorhinchus chalcius		BOLD:AEE6731	Hawaii	Oahu	Honolulu	21°15'34", -157°51'00"	25
07COIFish168	FLHI063-08	2007	100	405	Tetraodontiformes	Molidae	Ranzania	Ranzania laevis	FLHI029-08	BOLD:AAE7585	Hawaii	Oahu	Honolulu	21°15'34", -157°51'00"	25
07COIFish169	FLHI064-08	2007	100	383	Myctophiformes	Myctophidae	Gymnoscopelus	Gymnoscopelus nicholsi	GBGCA11099-15	BOLD:AAG2569	Hawaii	Oahu	Honolulu	21°15'34", -157°51'00"	25
07COIFish170	FLHI065-08	2007	99.82	354	Gobiiformes	Gobiidae	Eviota	Eviota epiphanes	KANB128-18	BOLD:AAG2563	Hawaii	Oahu	Honolulu	21°15'34", -157°51'00"	25
07COIFish171	FLHI066-08	2007	99.67	378	Myctophiformes	Myctophidae	Diaphus	Diaphus mollis		BOLD:AAC9267	Hawaii	Oahu	Honolulu	21°15'34", -157°51'00"	25
07COIFish173	FLHI068-08	2007	100	381	Myctophiformes	Myctophidae	Diaphus	Diaphus anderseni		BOLD:AAG2571	Hawaii	Oahu	Honolulu	21°15'34", -157°51'00"	25
07COIFish174	FLHI069-08	2007	100	407	Tetraodontiformes	Molidae	Ranzania	Ranzania laevis	FLHI159-08	BOLD:AAE7585	Hawaii	Oahu	Honolulu	21°15'34", -157°51'00"	25
07COIFish175	FLHI070-08	2007	100	354	Gobiiformes	Gobiidae	Eviota	Eviota epiphanes	KANB121-18	BOLD:AAG2563	Hawaii	Oahu	Honolulu	21°15'34", -157°51'00"	25
07COIFish201	FLHI071-08	2007	100	360	Pleuronectiformes	Bothidae	Engyprosopon	Engyprosopon xenandrus	FLHI314-09	BOLD:AAG2573	Hawaii	Oahu	Honolulu	21°15'34", -157°51'00"	50
07COIFish202	FLHI072-08	2007	100	404	Tetraodontiformes	Molidae	Ranzania	Ranzania laevis	TZSAL764-13	BOLD:AAE7585	Hawaii	Oahu	Honolulu	21°15'34", -157°51'00"	50
07COIFish204	FLHI073-08	2007	95	318	Gobiiformes	Gobiidae	Bathygobius	Bathygobius cotticeps	MBFA971-07	BOLD:AAI7857	Hawaii	Oahu	Honolulu	21°15'34", -157°51'00"	50
07COIFish205	FLHI074-08	2007	99.83	372	Scombriformes	Gempylidae	Nealotus	Nealotus tripes	FLHI997-14		Hawaii	Oahu	Honolulu	21°15'34", -157°51'00"	50
07COIFish206	FLHI075-08	2007	99.83	405	Perciformes	Pomacanthidae	Centropyge	Centropyge potteri	ANGBF39499-19	BOLD:AAF0631	Hawaii	Oahu	Honolulu	21°15'34", -157°51'00"	50
07COIFish207	FLHI076-08	2007	89.27	373	Blenniiformes	Tripterygiidae	Enneapterygius	Enneapterygius etheostoma	ZOSKT1154-16	BOLD:ADB0976	Hawaii	Oahu	Honolulu	21°15'34", -157°51'00"	50
07COIFish208	FLHI077-08	2007	99.8	384	Scombriformes	Gempylidae	Lepidocybium	Lepidocybium flavobrunneum	GBGC6991-09	BOLD:AAB3856	Hawaii	Oahu	Honolulu	21°15'34", -157°51'00"	50
07COIFish209	FLHI078-08	2007	86.67	384	Callionymiformes	Callionymidae	Synchiropus	Synchiropus picturatus	GBGCA9118-15	BOLD:AAE2400	Hawaii	Oahu	Honolulu	21°15'34", -157°51'00"	50
07COIFish211	FLHI079-08	2007	99.3	355	Perciformes	Serranidae	Luzonichthys	Luzonichthys sp.		BOLD:AAG2576	Hawaii	Oahu	Honolulu	21°15'34", -157°51'00"	50
07COIFish213	FLHI080-08	2007	100	402	Perciformes	Chaetodontidae	Chaetodon	Chaetodon kleinii		BOLD:AAC2841	Hawaii	Oahu	Honolulu	21°15'34", -157°51'00"	50
07COIFish216	FLHI081-08	2007	100	407	Tetraodontiformes	Molidae	Ranzania	Ranzania laevis	FLHI027-08	BOLD:AAE7585	Hawaii	Oahu	Honolulu	21°15'34", -157°51'00"	50
07COIFish217	FLHI082-08	2007	99.46	372	Myctophiformes	Myctophidae	Benthosema	Benthosema fibulatum	GBGCA5870-13	BOLD:AAG2577	Hawaii	Oahu	Honolulu	21°15'34", -157°51'00"	50
07COIFish218	FLHI083-08	2007	100	393	Scombriformes	Gempylidae	Lepidocybium	Lepidocybium flavobrunneum	ANGBF7210-12	BOLD:AAB3856	Hawaii	Oahu	Honolulu	21°15'34", -157°51'00"	50
07COIFish221	FLHI085-08	2007	100	342	Myctophiformes	Myctophidae	Ceratoscopelus	Ceratoscopelus warmingii	TZSAL547-13	BOLD:AAT9399	Hawaii	Oahu	Honolulu	21°15'34", -157°51'00"	50
07COIFish223	FLHI086-08	2007	97.55	415	Kurtiformes	Apogonidae	Apogonichthys	Apogonichthys perdix	AUSTR119-13	BOLD:ACC5213	Hawaii	Oahu	Honolulu	21°15'34", -157°51'00"	50
07COIFish224	FLHI087-08	2007	100	379	Myctophiformes	Myctophidae	Lobianchia	Lobianchia gemellarii		BOLD:AAC7799	Hawaii	Oahu	Honolulu	21°15'34", -157°51'00"	50
07COIFish226	FLHI089-08	2007	99.81	327	Gobiiformes	Gobiidae	Eviota	Eviota epiphanes	KANB128-18	BOLD:AAG2563	Hawaii	Oahu	Honolulu	21°15'34", -157°51'00"	50
07COIFish227	FLHI090-08	2007	99.83	357	Scombriformes	Gempylidae	Nealotus	Nealotus tripes	FLHI997-14		Hawaii	Oahu	Honolulu	21°15'34", -157°51'00"	50
07COIFish228	FLHI091-08	2007	85.5	426	Carangiformes	Carangidae	Alepes	Alepes melanoptera	DBMF710-10		Hawaii	Oahu	Honolulu	21°15'34", -157°51'00"	50
07COIFish230	FLHI092-08	2007	99.36	368	Myctophiformes	Myctophidae	Nannobrachium	Nannobrachium fernae	GBGCA11163-15	BOLD:AAG2580	Hawaii	Oahu	Honolulu	21°15'34", -157°51'00"	50
07COIFish233	FLHI093-08	2007	100	420	Ovalentaria	Pomacentridae	Abudefduf	Abudefduf vaigiensis	KANB189-20	BOLD:AAG2565	Hawaii	Oahu	Honolulu	21°15'34", -157°51'00"	50
07COIFish234	FLHI094-08	2007	100	418	Gobiiformes	Gobiidae	Asterropteryx	Asterropteryx semipunctata	GBMIN119102-17	BOLD:AAC0106	Hawaii	Oahu	Honolulu	21°15'34", -157°51'00"	50
07COIFish3	FLHI003-08	2008	93.66	431	Blenniiformes	Blenniidae	Enchelyurus	Enchelyurus kraussii	ANGBF32280-19	BOLD:ACW8602	Hawaii	Oahu	Honolulu	21°15'34", -157°51'00"	1
07COIFish4	FLHI004-08	2008	93.7	416	Blenniiformes	Blenniidae	Enchelyurus	Enchelyurus kraussii	ANGBF32280-19	BOLD:ACW8602	Hawaii	Oahu	Honolulu	21°15'34", -157°51'00"	1
07COIFish5	FLHI005-08	2008	100	349	Gobiiformes	Gobiidae	Eviota	Eviota epiphanes	KANB121-18	BOLD:AAG2563	Hawaii	Oahu	Honolulu	21°15'34", -157°51'00"	1
07COIFish6	FLHI006-08	2008	100	358	Gobiiformes	Gobiidae	Eviota	Eviota epiphanes	KANB007-17	BOLD:AAG2563	Hawaii	Oahu	Honolulu	21°15'34", -157°51'00"	1
07COIFish8	FLHI007-08	2008	99.67	399	Ovalentaria	Pomacentridae	Plectroglyphidodon	Plectroglyphidodon imparipennis	KANB109-17	BOLD:ACC0924	Hawaii	Oahu	Honolulu	21°15'34", -157°51'00"	1
07COIFish9	FLHI008-08	2008	100	382	Gobiiformes	Gobiidae	Eviota	Eviota epiphanes	KANB122-18	BOLD:AAG2563	Hawaii	Oahu	Honolulu	21°15'34", -157°51'00"	1
08COIFishA08	FLHI166-08	2008	93.57	319	Myctophiformes	Myctophidae	Lampanyctus	Lampanyctus festivus	ANGBF624-12	BOLD:AAF2855	Hawaii	Oahu	Honolulu	21°15'34", -157°51'00"	1
08COIFishA10	FLHI167-08	2008	100	366	Perciformes	Mullidae	Parupeneus	Parupeneus pleurostigma		BOLD:AAD6266	Hawaii	Oahu	Honolulu	21°15'34", -157°51'00"	1
08COIFishA12	FLHI168-08	2008	100	366	Perciformes	Mullidae	Parupeneus	Parupeneus pleurostigma	FLHI226-08	BOLD:AAD6266	Hawaii	Oahu	Honolulu	21°15'34", -157°51'00"	1
08COIFishA13	FLHI169-08	2008	100	301	Perciformes	Kuhliidae	Kuhlia	Kuhlia xenura	KANB236-20	BOLD:ACC0534	Hawaii	Oahu	Honolulu	21°15'34", -157°51'00"	1
08COIFishA14	FLHI170-08	2008	100	359	Perciformes	Mullidae	Parupeneus	Parupeneus pleurostigma	FLHI179-08	BOLD:AAD6266	Hawaii	Oahu	Honolulu	21°15'34", -157°51'00"	1
08COIFishA15	FLHI171-08	2008	100	372	Perciformes	Mullidae	Parupeneus	Parupeneus pleurostigma	FLHI170-08	BOLD:AAD6266	Hawaii	Oahu	Honolulu	21°15'34", -157°51'00"	1
08COIFishA17	FLHI172-08	2008	99.83	354	Perciformes	Mullidae	Parupeneus	Parupeneus pleurostigma	FLHI225-08	BOLD:AAD6266	Hawaii	Oahu	Honolulu	21°15'34", -157°51'00"	1
08COIFishA18	FLHI173-08	2008	93.37	431	Blenniiformes	Blenniidae	Enchelyurus	Enchelyurus kraussii	ANGBF32280-19	BOLD:ACW8602	Hawaii	Oahu	Honolulu	21°15'34", -157°51'00"	1
08COIFishA20	FLHI220-08	2008	100	375	Perciformes	Mullidae	Parupeneus	Parupeneus pleurostigma	FLHI226-08	BOLD:AAD6266	Hawaii	Oahu	Honolulu	21°15'34", -157°51'00"	1
08COIFishA21	FLHI221-08	2008	100	379	Perciformes	Mullidae	Parupeneus	Parupeneus pleurostigma	FLHI175-08	BOLD:AAD6266	Hawaii	Oahu	Honolulu	21°15'34", -157°51'00"	1
08COIFishA22	FLHI222-08	2008	93.37	434	Blenniiformes	Blenniidae	Enchelyurus	Enchelyurus kraussii	ANGBF32280-19	BOLD:ACW8602	Hawaii	Oahu	Honolulu	21°15'34", -157°51'00"	1
08COIFishA23	FLHI223-08	2008	100	354	Perciformes	Kyphosidae	Kyphosus	Kyphosus vaigiensis	MLIII601-08	BOLD:AAC3456	Hawaii	Oahu	Honolulu	21°15'34", -157°51'00"	1
08COIFishA24	FLHI224-08	2008	100	366	Perciformes	Mullidae	Parupeneus	Parupeneus pleurostigma	FLHI181-08	BOLD:AAD6266	Hawaii	Oahu	Honolulu	21°15'34", -157°51'00"	1
08COIFishA26	FLHI225-08	2008	100	375	Perciformes	Mullidae	Parupeneus	Parupeneus pleurostigma	FLHI229-08	BOLD:AAD6266	Hawaii	Oahu	Honolulu	21°15'34", -157°51'00"	1
08COIFishA28	FLHI226-08	2008	100	378	Perciformes	Mullidae	Parupeneus	Parupeneus pleurostigma		BOLD:AAD6266	Hawaii	Oahu	Honolulu	21°15'34", -157°51'00"	1
08COIFishA29A	FLHI227-08	2008	100	348	Perciformes	Mullidae	Parupeneus	Parupeneus pleurostigma	FLHI255-08	BOLD:AAD6266	Hawaii	Oahu	Honolulu	21°15'34", -157°51'00"	1
08COIFishA29F	FLHI228-08	2008	93.85	434	Blenniiformes	Blenniidae	Enchelyurus	Enchelyurus kraussii	ANGBF32280-19	BOLD:ACW8602	Hawaii	Oahu	Honolulu	21°15'34", -157°51'00"	1
08COIFishA30	FLHI229-08	2008	100	348	Perciformes	Mullidae	Parupeneus	Parupeneus pleurostigma	FLHI171-08	BOLD:AAD6266	Hawaii	Oahu	Honolulu	21°15'34", -157°51'00"	1
08COIFishA31	FLHI174-08	2008	100	399	Atheriniformes	Atherinidae	Atherinomorus	Atherinomorus insularum	KANB029-17	BOLD:AAG2591	Hawaii	Oahu	Honolulu	21°15'34", -157°51'00"	1
08COIFishA32	FLHI175-08	2008	100	366	Perciformes	Mullidae	Parupeneus	Parupeneus pleurostigma		BOLD:AAD6266	Hawaii	Oahu	Honolulu	21°15'34", -157°51'00"	1
08COIFishA33	FLHI176-08	2008	93.53	417	Blenniiformes	Blenniidae	Enchelyurus	Enchelyurus kraussii	ANGBF32280-19	BOLD:ACW8602	Hawaii	Oahu	Honolulu	21°15'34", -157°51'00"	1
08COIFishA34	FLHI177-08	2008	93.51	372	Blenniiformes	Blenniidae	Enchelyurus	Enchelyurus kraussii	ANGBF32280-19	BOLD:ACW8602	Hawaii	Oahu	Honolulu	21°15'34", -157°51'00"	1
08COIFishA35	FLHI178-08	2008	93.37	416	Blenniiformes	Blenniidae	Enchelyurus	Enchelyurus kraussii	ANGBF32280-19	BOLD:ACW8602	Hawaii	Oahu	Honolulu	21°15'34", -157°51'00"	1
08COIFishA38	FLHI179-08	2008	100	339	Perciformes	Mullidae	Parupeneus	Parupeneus pleurostigma	FLHI227-08	BOLD:AAD6266	Hawaii	Oahu	Honolulu	21°15'34", -157°51'00"	1
08COIFishA39	FLHI180-08	2008	100	348	Perciformes	Mullidae	Parupeneus	Parupeneus pleurostigma	GAMBA614-12	BOLD:AAD6266	Hawaii	Oahu	Honolulu	21°15'34", -157°51'00"	1
08COIFishA40	FLHI181-08	2008	100	366	Perciformes	Mullidae	Parupeneus	Parupeneus pleurostigma	FLHI229-08	BOLD:AAD6266	Hawaii	Oahu	Honolulu	21°15'34", -157°51'00"	1
08COIFishA41	FLHI182-08	2008	100	375	Perciformes	Mullidae	Parupeneus	Parupeneus pleurostigma	MBFB023-07	BOLD:AAD6266	Hawaii	Oahu	Honolulu	21°15'34", -157°51'00"	1
08COIFishA42	FLHI183-08	2008	100	381	Perciformes	Mullidae	Parupeneus	Parupeneus pleurostigma		BOLD:AAD6266	Hawaii	Oahu	Honolulu	21°15'34", -157°51'00"	1
08COIFishB01	FLHI184-08	2008	99.08	370	Lampriformes	Trachipteridae	Desmodema	Desmodema polystictum		BOLD:AAL1374	Hawaii	Oahu	Honolulu	21°15'34", -157°51'00"	25
08COIFishB02	FLHI185-08	2008	89.31	437	Blenniiformes	Tripterygiidae	Enneapterygius	Enneapterygius etheostoma	ZOSKT1154-16	BOLD:ADB0976	Hawaii	Oahu	Honolulu	21°15'34", -157°51'00"	25
08COIFishB03	FLHI186-08	2008	100	423	Tetraodontiformes	Molidae	Ranzania	Ranzania laevis	FLHI212-08	BOLD:AAE7585	Hawaii	Oahu	Honolulu	21°15'34", -157°51'00"	25
08COIFishB04	FLHI187-08	2008	99.84	423	Tetraodontiformes	Molidae	Ranzania	Ranzania laevis	FLHI957-14	BOLD:AAE7585	Hawaii	Oahu	Honolulu	21°15'34", -157°51'00"	25
08COIFishB05	FLHI188-08	2008	99.84	441	Tetraodontiformes	Molidae	Ranzania	Ranzania laevis	FLHI962-14	BOLD:AAE7585	Hawaii	Oahu	Honolulu	21°15'34", -157°51'00"	25
08COIFishB06	FLHI189-08	2008	99.6	307	Myctophiformes	Myctophidae	Lampadena	Lampadena urophaos	GBGCA11120-15	BOLD:AAG2582	Hawaii	Oahu	Honolulu	21°15'34", -157°51'00"	25
08COIFishB07	FLHI190-08	2008	100	393	Carangiformes	Carangidae	Decapterus	Decapterus macarellus	ZOSKT2360-16	BOLD:AAC4792	Hawaii	Oahu	Honolulu	21°15'34", -157°51'00"	25
08COIFishB08	FLHI191-08	2008	100	393	Carangiformes	Carangidae	Decapterus	Decapterus macarellus	ANGBF54784-19	BOLD:AAC4792	Hawaii	Oahu	Honolulu	21°15'34", -157°51'00"	25
08COIFishB09	FLHI192-08	2008	100	393	Carangiformes	Carangidae	Decapterus	Decapterus macarellus	ANGBF54743-19	BOLD:AAC4792	Hawaii	Oahu	Honolulu	21°15'34", -157°51'00"	25
08COIFishB10	FLHI193-08	2008	100	390	Carangiformes	Carangidae	Decapterus	Decapterus macarellus	ANGBF17320-19	BOLD:AAC4792	Hawaii	Oahu	Honolulu	21°15'34", -157°51'00"	25
08COIFishB100	FLHI242-08	2008	100	364	Blenniiformes	Blenniidae	Cirripectes	Cirripectes vanderbilti	GBMNB11016-20	BOLD:AAG2597	Hawaii	Oahu	Honolulu	21°15'34", -157°51'00"	25
08COIFishB11	FLHI194-08	2008	94.85	405	Ovalentaria	Pomacentridae	Chromis	Chromis notata	FTWS402-09	BOLD:AAE1970	Hawaii	Oahu	Honolulu	21°15'34", -157°51'00"	25
08COIFishB14	FLHI196-08	2008	99.84	364	Pleuronectiformes	Bothidae	Engyprosopon	Engyprosopon xenandrus	FLHI450-12	BOLD:AAG2573	Hawaii	Oahu	Honolulu	21°15'34", -157°51'00"	25
08COIFishB15	FLHI197-08	2008	100	433	Tetraodontiformes	Molidae	Ranzania	Ranzania laevis	FLHI164-08	BOLD:AAE7585	Hawaii	Oahu	Honolulu	21°15'34", -157°51'00"	25
08COIFishB16	FLHI198-08	2008	100	437	Tetraodontiformes	Molidae	Ranzania	Ranzania laevis	FLHI010-08	BOLD:AAE7585	Hawaii	Oahu	Honolulu	21°15'34", -157°51'00"	25
08COIFishB18	FLHI200-08	2008	100	393	Carangiformes	Carangidae	Decapterus	Decapterus macarellus	ANGBF54760-19	BOLD:AAC4792	Hawaii	Oahu	Honolulu	21°15'34", -157°51'00"	25
08COIFishB19	FLHI201-08	2008	100	388	Carangiformes	Carangidae	Decapterus	Decapterus macarellus	NOOR029-17	BOLD:AAC4792	Hawaii	Oahu	Honolulu	21°15'34", -157°51'00"	25
08COIFishB20	FLHI202-08	2008	100	407	Carangiformes	Carangidae	Decapterus	Decapterus macarellus	SCS365-16	BOLD:AAC4792	Hawaii	Oahu	Honolulu	21°15'34", -157°51'00"	25
08COIFishB22	FLHI204-08	2008	99.84	404	Carangiformes	Carangidae	Decapterus	Decapterus macarellus		BOLD:AAC4792	Hawaii	Oahu	Honolulu	21°15'34", -157°51'00"	25
08COIFishB23	FLHI205-08	2008	99.47	381	Scombriformes	Scombridae	Auxis	Auxis rochei		BOLD:AAB4580	Hawaii	Oahu	Honolulu	21°15'34", -157°51'00"	25
08COIFishB24	FLHI206-08	2008	99.78	357	Scombriformes	Scombridae	Auxis	Auxis rochei	GBGC3359-07	BOLD:AAB4580	Hawaii	Oahu	Honolulu	21°15'34", -157°51'00"	25
08COIFishB25	FLHI230-08	2008	91.27	435	Callionymiformes	Callionymidae	Callionymus	Callionymus marquesensis	MOH110-16	BOLD:ACD1608	Hawaii	Oahu	Honolulu	21°15'34", -157°51'00"	25
08COIFishB26	FLHI231-08	2008	100	423	Tetraodontiformes	Molidae	Ranzania	Ranzania laevis	FLHI009-08	BOLD:AAE7585	Hawaii	Oahu	Honolulu	21°15'34", -157°51'00"	25
08COIFishB27	FLHI232-08	2008	99.84	429	Kurtiformes	Apogonidae	Foa	Foa brachygramma	KANB144-18	BOLD:AAG2568	Hawaii	Oahu	Honolulu	21°15'34", -157°51'00"	25
08COIFishB28	FLHI233-08	2008	99.36	373	Myctophiformes	Myctophidae	Lampadena	Lampadena urophaos	GBGCA11119-15	BOLD:AAG2582	Hawaii	Oahu	Honolulu	21°15'34", -157°51'00"	25
08COIFishB29	FLHI234-08	2008	100	435	Tetraodontiformes	Molidae	Ranzania	Ranzania laevis	FLHI275-08	BOLD:AAE7585	Hawaii	Oahu	Honolulu	21°15'34", -157°51'00"	25
08COIFishB30	FLHI235-08	2008	100	435	Tetraodontiformes	Molidae	Ranzania	Ranzania laevis	FLHI069-08	BOLD:AAE7585	Hawaii	Oahu	Honolulu	21°15'34", -157°51'00"	25
08COIFishB31	FLHI236-08	2008	100	393	Carangiformes	Carangidae	Decapterus	Decapterus sp.	DSLAG1301-11	BOLD:AAC4792	Hawaii	Oahu	Honolulu	21°15'34", -157°51'00"	25
08COIFishB32	FLHI237-08	2008	100	393	Carangiformes	Carangidae	Decapterus	Decapterus macarellus	ANGBF17336-19		Hawaii	Oahu	Honolulu	21°15'34", -157°51'00"	25
08COIFishB33	FLHI238-08	2008	99.84	388	Carangiformes	Carangidae	Decapterus	Decapterus macarellus	ANGBF17336-19		Hawaii	Oahu	Honolulu	21°15'34", -157°51'00"	25
08COIFishB34	FLHI239-08	2008	99.84	388	Carangiformes	Carangidae	Decapterus	Decapterus macarellus		BOLD:AAC4792	Hawaii	Oahu	Honolulu	21°15'34", -157°51'00"	25
08COIFishB35	FLHI240-08	2008	100	431	Scombriformes	Scombridae	Auxis	Auxis rochei	ANGBF6835-12	BOLD:AAB4580	Hawaii	Oahu	Honolulu	21°15'34", -157°51'00"	25
08COIFishB36	FLHI241-08	2008	100	429	Scombriformes	Scombridae	Auxis	Auxis rochei	SCS1193-16	BOLD:AAB4580	Hawaii	Oahu	Honolulu	21°15'34", -157°51'00"	25
08COIFishB37	FLHI207-08	2008	100	423	Tetraodontiformes	Molidae	Ranzania	Ranzania laevis	FLHI159-08	BOLD:AAE7585	Hawaii	Oahu	Honolulu	21°15'34", -157°51'00"	25
08COIFishB38	FLHI208-08	2008	99.5	366	Myctophiformes	Myctophidae	Lampadena	Lampadena urophaos	GBGCA11119-15	BOLD:AAG2582	Hawaii	Oahu	Honolulu	21°15'34", -157°51'00"	25
08COIFishB39	FLHI209-08	2008	87.36	403	Aulopiformes	Paralepididae	Lestidium	Lestidium atlanticum	BACQ297-16	BOLD:AAJ1431	Hawaii	Oahu	Honolulu	21°15'34", -157°51'00"	25
08COIFishB40	FLHI210-08	2008	94.8	439	Ovalentaria	Pomacentridae	Chromis	Chromis albomaculata	FTWS180-09	BOLD:AAR9810	Hawaii	Oahu	Honolulu	21°15'34", -157°51'00"	25
08COIFishB42	FLHI212-08	2008	100	432	Tetraodontiformes	Molidae	Ranzania	Ranzania laevis	BIM492-16	BOLD:AAE7585	Hawaii	Oahu	Honolulu	21°15'34", -157°51'00"	25
08COIFishB43	FLHI213-08	2008	99.67	394	Carangiformes	Carangidae	Decapterus	Decapterus macarellus	ANGBF17340-19	BOLD:AAC4792	Hawaii	Oahu	Honolulu	21°15'34", -157°51'00"	25
08COIFishB44	FLHI214-08	2008	99.68	388	Carangiformes	Carangidae	Decapterus	Decapterus macarellus		BOLD:AAC4792	Hawaii	Oahu	Honolulu	21°15'34", -157°51'00"	25
08COIFishB46	FLHI216-08	2008	100	421	Scombriformes	Scombridae	Auxis	Auxis rochei	ANGBF41424-19	BOLD:AAB4580	Hawaii	Oahu	Honolulu	21°15'34", -157°51'00"	25
08COIFishB47	FLHI217-08	2008	100	435	Scombriformes	Scombridae	Auxis	Auxis rochei		BOLD:AAB4580	Hawaii	Oahu	Honolulu	21°15'34", -157°51'00"	25
08COIFishB53	FLHI243-08	2008	100	381	Gobiiformes	Gobiidae	Eviota	Eviota epiphanes	KANB121-18	BOLD:AAG2563	Hawaii	Oahu	Honolulu	21°15'34", -157°51'00"	25
08COIFishB59	FLHI244-08	2008	99.67	388	Myctophiformes	Myctophidae	Diaphus	Diaphus jenseni	SAIAC016-09	BOLD:AAC6978	Hawaii	Oahu	Honolulu	21°15'34", -157°51'00"	25
08COIFishB73	FLHI245-08	2008	99.84	374	Stomiiformes	Gonostomatidae	Cyclothone	Cyclothone sp. SepS-60-17	ANGBF45435-19	BOLD:AAG2598	Hawaii	Oahu	Honolulu	21°15'34", -157°51'00"	25
08COIFishB74	FLHI246-08	2008	94.59	375	Labriformes	Labridae	Cymolutes	Cymolutes praetextatus		BOLD:AAF7751	Hawaii	Oahu	Honolulu	21°15'34", -157°51'00"	25
08COIFishB76	FLHI247-08	2008	100	393	Blenniiformes	Blenniidae	Cirripectes	Cirripectes vanderbilti	GBMNB11035-20	BOLD:AAG2597	Hawaii	Oahu	Honolulu	21°15'34", -157°51'00"	25
08COIFishB77	FLHI248-08	2008	99.34	396	Myctophiformes	Myctophidae	Benthosema	Benthosema fibulatum	GBGCA5870-13	BOLD:AAG2577	Hawaii	Oahu	Honolulu	21°15'34", -157°51'00"	25
08COIFishB78	FLHI249-08	2008	94.28	408	Myctophiformes	Myctophidae	Lampanyctus	Lampanyctus festivus	ANGBF624-12	BOLD:AAF2855	Hawaii	Oahu	Honolulu	21°15'34", -157°51'00"	25
08COIFishB80	FLHI251-08	2008	100	383	Myctophiformes	Myctophidae	Gymnoscopelus	Gymnoscopelus nicholsi	GBGCA11099-15	BOLD:AAG2569	Hawaii	Oahu	Honolulu	21°15'34", -157°51'00"	25
08COIFishB82	FLHI252-08	2008	100	306	Tetraodontiformes	Tetraodontidae	Arothron	Arothron hispidus	MSRRK002-16	BOLD:AAB9202	Hawaii	Oahu	Honolulu	21°15'34", -157°51'00"	25
08COIFishB83	FLHI253-08	2008	100	381	Myctophiformes	Myctophidae	Diaphus	Diaphus anderseni	GBGCA11047-15	BOLD:AAG2571	Hawaii	Oahu	Honolulu	21°15'34", -157°51'00"	25
08COIFishB84	FLHI254-08	2008	100	423	Mugiliformes	Mugilidae	Mugil	Mugil sp. D_JDD		BOLD:ACE3796	Hawaii	Oahu	Honolulu	21°15'34", -157°51'00"	25
08COIFishB85	FLHI255-08	2008	100	366	Perciformes	Mullidae	Parupeneus	Parupeneus pleurostigma	FLHI340-09	BOLD:AAD6266	Hawaii	Oahu	Honolulu	21°15'34", -157°51'00"	25
08COIFishB86	FLHI256-08	2008	93.69	384	Myctophiformes	Myctophidae	Lampanyctus	Lampanyctus festivus		BOLD:AAD5275	Hawaii	Oahu	Honolulu	21°15'34", -157°51'00"	25
08COIFishB88	FLHI257-08	2008	99.84	384	Myctophiformes	Myctophidae	Diaphus	Diaphus suborbitalis		BOLD:AAG2600	Hawaii	Oahu	Honolulu	21°15'34", -157°51'00"	25
08COIFishB90	FLHI258-08	2008	98.88	353	Myctophiformes	Myctophidae	Gymnoscopelus	Gymnoscopelus nicholsi	GBGCA11099-15	BOLD:AAG2569	Hawaii	Oahu	Honolulu	21°15'34", -157°51'00"	25
08COIFishB91	FLHI259-08	2008	93.84	310	Myctophiformes	Myctophidae	Lampanyctus	Lampanyctus tenuiformis		BOLD:AAD5277	Hawaii	Oahu	Honolulu	21°15'34", -157°51'00"	25
08COIFishb92	FLHI260-08	2008	100	309	Perciformes	Mullidae	Parupeneus	Parupeneus pleurostigma		BOLD:AAD6266	Hawaii	Oahu	Honolulu	21°15'34", -157°51'00"	25
08COIFishB94	FLHI261-08	2008	100	363	Myctophiformes	Myctophidae	Diaphus	Diaphus bertelseni		BOLD:AAG2601	Hawaii	Oahu	Honolulu	21°15'34", -157°51'00"	25
08COIFishB95	FLHI262-08	2008	99.84	422	Blenniiformes	Blenniidae	Cirripectes	Cirripectes vanderbilti	GBMNB11054-20	BOLD:AAG2597	Hawaii	Oahu	Honolulu	21°15'34", -157°51'00"	25
08COIFishB98	FLHI265-08	2008	99.84	393	Carangiformes	Carangidae	Decapterus	Decapterus macarellus	ANGBF54743-19	BOLD:AAC4792	Hawaii	Oahu	Honolulu	21°15'34", -157°51'00"	25
08COIFishB99	FLHI266-08	2008	99.52	378	Myctophiformes	Myctophidae	Diaphus	Diaphus schmidti	GBGCA11069-15	BOLD:AAG2586	Hawaii	Oahu	Honolulu	21°15'34", -157°51'00"	25
07COIFish235	FLHI095-08	2008	99.83	364	Gobiiformes	Gobiidae	Eviota	Eviota epiphanes	KANB007-17	BOLD:AAG2563	Hawaii	Oahu	Honolulu	21°15'34", -157°51'00"	50
07COIFish236	FLHI096-08	2008	100	392	Scombriformes	Gempylidae	Lepidocybium	Lepidocybium flavobrunneum	GBGCA668-10	BOLD:AAB3856	Hawaii	Oahu	Honolulu	21°15'34", -157°51'00"	50
07COIFish237	FLHI097-08	2008	95.61	411	Perciformes	Howellidae	Howella	Howella sherborni		BOLD:AAI1895	Hawaii	Oahu	Honolulu	21°15'34", -157°51'00"	50
07COIFish238	FLHI098-08	2008	100	423	Tetraodontiformes	Molidae	Ranzania	Ranzania laevis	FLHI135-08	BOLD:AAE7585	Hawaii	Oahu	Honolulu	21°15'34", -157°51'00"	50
07COIFish239	FLHI099-08	2008	99.67	390	Scombriformes	Gempylidae	Lepidocybium	Lepidocybium flavobrunneum	GBMIN133072-17	BOLD:AAB3856	Hawaii	Oahu	Honolulu	21°15'34", -157°51'00"	50
07COIFish240	FLHI100-08	2008	100	407	Tetraodontiformes	Molidae	Ranzania	Ranzania laevis	FLHI159-08	BOLD:AAE7585	Hawaii	Oahu	Honolulu	21°15'34", -157°51'00"	50
07COIFish241	FLHI101-08	2008	100	373	Scombriformes	Gempylidae	Nealotus	Nealotus tripes	FLHI997-14		Hawaii	Oahu	Honolulu	21°15'34", -157°51'00"	50
07COIFish242	FLHI102-08	2008	99.82	342	Myctophiformes	Myctophidae	Lampadena	Lampadena urophaos	GBGCA11119-15	BOLD:AAG2582	Hawaii	Oahu	Honolulu	21°15'34", -157°51'00"	50
07COIFish243	FLHI103-08	2008	99.35	354	Myctophiformes	Myctophidae	Lampadena	Lampadena urophaos	GBGCA11119-15	BOLD:AAG2582	Hawaii	Oahu	Honolulu	21°15'34", -157°51'00"	50
07COIFish244	FLHI104-08	2008	100	407	Tetraodontiformes	Molidae	Ranzania	Ranzania laevis	FLHI355-09	BOLD:AAE7585	Hawaii	Oahu	Honolulu	21°15'34", -157°51'00"	50
07COIFish245	FLHI105-08	2008	100	351	Scombrolabraciformes	Scombrolabracidae	Scombrolabrax	Scombrolabrax heterolepis	ANGBF7811-12	BOLD:AAB6365	Hawaii	Oahu	Honolulu	21°15'34", -157°51'00"	50
07COIFish247	FLHI107-08	2008	99.83	408	Tetraodontiformes	Molidae	Ranzania	Ranzania laevis	BIM492-16	BOLD:AAE7585	Hawaii	Oahu	Honolulu	21°15'34", -157°51'00"	50
07COIFish249	FLHI108-08	2008	100	369	Myctophiformes	Myctophidae	Gymnoscopelus	Gymnoscopelus nicholsi	GBGCA11099-15	BOLD:AAG2569	Hawaii	Oahu	Honolulu	21°15'34", -157°51'00"	50
07COIFish250	FLHI109-08	2008	100	354	Gobiiformes	Gobiidae	Eviota	Eviota epiphanes	KANB121-18	BOLD:AAG2563	Hawaii	Oahu	Honolulu	21°15'34", -157°51'00"	50
08COIFishC1	FLHI267-08	2008	99.83	384	Tetraodontiformes	Molidae	Ranzania	Ranzania laevis	FLHI164-08	BOLD:AAE7585	Hawaii	Oahu	Honolulu	21°15'34", -157°51'00"	50
08COIFishC2	FLHI268-08	2008	100	354	Tetraodontiformes	Molidae	Ranzania	Ranzania laevis	FLHI988-14	BOLD:AAE7585	Hawaii	Oahu	Honolulu	21°15'34", -157°51'00"	50
08COIFishC21	FLHI274-08	2008	100	336	Tetraodontiformes	Molidae	Ranzania	Ranzania laevis	FLHI098-08	BOLD:AAE7585	Hawaii	Oahu	Honolulu	21°15'34", -157°51'00"	50
08COIFishC22	FLHI275-08	2008	100	393	Tetraodontiformes	Molidae	Ranzania	Ranzania laevis	FLHI390-09	BOLD:AAE7585	Hawaii	Oahu	Honolulu	21°15'34", -157°51'00"	50
08COIFishC23	FLHI276-08	2008	100	354	Tetraodontiformes	Molidae	Ranzania	Ranzania laevis	FLHI957-14	BOLD:AAE7585	Hawaii	Oahu	Honolulu	21°15'34", -157°51'00"	50
08COIFishC24	FLHI277-08	2008	99.81	327	Gobiiformes	Gobiidae	Bathygobius	Bathygobius cocosensis	KANB124-18	BOLD:AAG2567	Hawaii	Oahu	Honolulu	21°15'34", -157°51'00"	50
08COIFishC25	FLHI278-08	2008	99.81	325	Gobiiformes	Gobiidae	Eviota	Eviota epiphanes	KANB128-18	BOLD:AAG2563	Hawaii	Oahu	Honolulu	21°15'34", -157°51'00"	50
08COIFishC28	FLHI280-08	2008	100	347	Gobiiformes	Gobiidae	Asterropteryx	Asterropteryx semipunctata	KANB159-20	BOLD:AAC0106	Hawaii	Oahu	Honolulu	21°15'34", -157°51'00"	50
08COIFishC29	FLHI281-08	2008	100	423	Gobiiformes	Gobiidae	Asterropteryx	Asterropteryx semipunctata	GBMIN119102-17	BOLD:AAC0106	Hawaii	Oahu	Honolulu	21°15'34", -157°51'00"	50
08COIFishC3	FLHI269-08	2008	99.82	366	Tetraodontiformes	Molidae	Ranzania	Ranzania laevis	FLHI388-09	BOLD:AAE7585	Hawaii	Oahu	Honolulu	21°15'34", -157°51'00"	50
08COIFishC31	FLHI283-08	2008	100	393	Stomiiformes	Phosichthyidae	Vinciguerria	Vinciguerria sp. SepS-28-22-18	ANGBF45490-19		Hawaii	Oahu	Honolulu	21°15'34", -157°51'00"	50
08COIFishC32	FLHI284-08	2008	100	382	Carangiformes	Carangidae	Decapterus	Decapterus macarellus	ANGBF54801-19	BOLD:AAC4792	Hawaii	Oahu	Honolulu	21°15'34", -157°51'00"	50
08COIFishC33	FLHI110-08	2008	99.83	381	Carangiformes	Carangidae	Decapterus	Decapterus macrosoma	FLHI369-09	BOLD:ADI4344	Hawaii	Oahu	Honolulu	21°15'34", -157°51'00"	50
08COIFishC34	FLHI111-08	2008	99.4	355	Tetraodontiformes	Molidae	Ranzania	Ranzania laevis	FLHI052-08	BOLD:AAE7585	Hawaii	Oahu	Honolulu	21°15'34", -157°51'00"	50
08COIFishC35	FLHI112-08	2008	100	364	Gobiiformes	Gobiidae	Eviota	Eviota epiphanes	KANB121-18	BOLD:AAG2563	Hawaii	Oahu	Honolulu	21°15'34", -157°51'00"	50
08COIFishC4	FLHI270-08	2008	100	375	Scombriformes	Scombridae	Auxis	Auxis rochei	FOAJ721-09	BOLD:AAB4580	Hawaii	Oahu	Honolulu	21°15'34", -157°51'00"	50
08COIFishC42	FLHI116-08	2008	99.65	379	Myctophiformes	Myctophidae	Benthosema	Benthosema fibulatum	GBGCA5870-13	BOLD:AAG2577	Hawaii	Oahu	Honolulu	21°15'34", -157°51'00"	50
08COIFishC43	FLHI117-08	2008	100	437	Ovalentaria	Pomacentridae	Abudefduf	Abudefduf vaigiensis	FTWS898-09	BOLD:ACK8109	Hawaii	Oahu	Honolulu	21°15'34", -157°51'00"	50
08COIFishC44	FLHI118-08	2008	86.93	426	Gobiiformes	Gobiidae	Priolepis	Priolepis kappa	AUSTR353-13	BOLD:ACC5175	Hawaii	Oahu	Honolulu	21°15'34", -157°51'00"	50
08COIFishC45	FLHI119-08	2008	100	407	Tetraodontiformes	Molidae	Ranzania	Ranzania laevis	ANGBF1326-12	BOLD:AAE7585	Hawaii	Oahu	Honolulu	21°15'34", -157°51'00"	50
08COIFishC46	FLHI120-08	2008	99.83	369	Gobiiformes	Gobiidae	Eviota	Eviota epiphanes	KANB128-18	BOLD:AAG2563	Hawaii	Oahu	Honolulu	21°15'34", -157°51'00"	50
08COIFishC47	FLHI121-08	2008	100	372	Gobiiformes	Gobiidae	Asterropteryx	Asterropteryx semipunctata	FLHI280-08	BOLD:AAC0106	Hawaii	Oahu	Honolulu	21°15'34", -157°51'00"	50
08COIFishC48	FLHI122-08	2008	100	382	Carangiformes	Carangidae	Decapterus	Decapterus macarellus		BOLD:AAC4792	Hawaii	Oahu	Honolulu	21°15'34", -157°51'00"	50
08COIFishC49	FLHI123-08	2008	99.84	393	Carangiformes	Carangidae	Decapterus	Decapterus sp.	DSLAG1300-11	BOLD:AAC4792	Hawaii	Oahu	Honolulu	21°15'34", -157°51'00"	50
08COIFishC50	FLHI124-08	2008	99.35	408	Myctophiformes	Myctophidae	Benthosema	Benthosema fibulatum	GBGCA5870-13	BOLD:AAG2577	Hawaii	Oahu	Honolulu	21°15'34", -157°51'00"	50
08COIFishC51	FLHI125-08	2008	87.05	425	Gobiiformes	Gobiidae	Priolepis	Priolepis kappa	AUSTR353-13	BOLD:ACC5175	Hawaii	Oahu	Honolulu	21°15'34", -157°51'00"	50
08COIFishC53	FLHI126-08	2008	99.84	412	Perciformes	Serranidae	Pseudanthias	Pseudanthias bicolor		BOLD:AAG2584	Hawaii	Oahu	Honolulu	21°15'34", -157°51'00"	50
08COIFishC54	FLHI127-08	2008	100	393	Carangiformes	Carangidae	Decapterus	Decapterus macarellus	ANGBF54785-19	BOLD:AAC4792	Hawaii	Oahu	Honolulu	21°15'34", -157°51'00"	50
08COIFishC55	FLHI128-08	2008	98.71	386	Aulopiformes	Aulopidae	Hime	Hime japonica	ZOSKT1963-16	BOLD:AAD3115	Hawaii	Oahu	Honolulu	21°15'34", -157°51'00"	50
08COIFishC56	FLHI129-08	2008	100	421	Scombriformes	Scombridae	Auxis	Auxis rochei	GBMIN124133-17	BOLD:AAB4580	Hawaii	Oahu	Honolulu	21°15'34", -157°51'00"	50
08COIFishC57	FLHI130-08	2008	100	354	Labriformes	Labridae	Bodianus	Bodianus albotaeniatus	KANB065-17	BOLD:AAG2585	Hawaii	Oahu	Honolulu	21°15'34", -157°51'00"	50
08COIFishC59	FLHI131-08	2008	100	369	Labriformes	Labridae	Thalassoma	Thalassoma lutescens	ZOSKT2767-16	BOLD:AAB9438	Hawaii	Oahu	Honolulu	21°15'34", -157°51'00"	50
08COIFishC6	FLHI271-08	2008	93.54	369	Myctophiformes	Myctophidae	Lampanyctus	Lampanyctus tenuiformis		BOLD:AAD5277	Hawaii	Oahu	Honolulu	21°15'34", -157°51'00"	50
08COIFishC61	FLHI133-08	2008	100	378	Labriformes	Labridae	Thalassoma	Thalassoma lutescens		BOLD:AAB9438	Hawaii	Oahu	Honolulu	21°15'34", -157°51'00"	50
08COIFishC62	FLHI134-08	2008	99.84	434	Tetraodontiformes	Molidae	Ranzania	Ranzania laevis	FLHI011-08	BOLD:AAE7585	Hawaii	Oahu	Honolulu	21°15'34", -157°51'00"	50
08COIFishC63	FLHI135-08	2008	100	372	Tetraodontiformes	Molidae	Ranzania	Ranzania laevis	FLHI388-09	BOLD:AAE7585	Hawaii	Oahu	Honolulu	21°15'34", -157°51'00"	50
08COIFishC64	FLHI136-08	2008	99.84	402	Carangiformes	Carangidae	Decapterus	Decapterus macrosoma	FLHI374-09	BOLD:ADI4344	Hawaii	Oahu	Honolulu	21°15'34", -157°51'00"	50
08COIFishC65	FLHI137-08	2008	100	390	Carangiformes	Carangidae	Decapterus	Decapterus macarellus	NOOR029-17	BOLD:AAC4792	Hawaii	Oahu	Honolulu	21°15'34", -157°51'00"	50
08COIFishC66	FLHI138-08	2008	100	393	Carangiformes	Carangidae	Decapterus	Decapterus macarellus	GBMTG4007-16	BOLD:AAC4792	Hawaii	Oahu	Honolulu	21°15'34", -157°51'00"	50
08COIFishC67	FLHI139-08	2008	99.35	410	Myctophiformes	Myctophidae	Benthosema	Benthosema fibulatum	GBGCA5870-13	BOLD:AAG2577	Hawaii	Oahu	Honolulu	21°15'34", -157°51'00"	50
08COIFishC68	FLHI140-08	2008	99.1	360	Myctophiformes	Myctophidae	Gymnoscopelus	Gymnoscopelus nicholsi	GBGCA11099-15	BOLD:AAG2569	Hawaii	Oahu	Honolulu	21°15'34", -157°51'00"	50
08COIFishC69	FLHI141-08	2008	100	326	Carangiformes	Carangidae	Decapterus	Decapterus macarellus	ANGBF17320-19	BOLD:AAC4792	Hawaii	Oahu	Honolulu	21°15'34", -157°51'00"	50
09COIFishA1	FLHI333-09	2009	100	423	Tetraodontiformes	Molidae	Ranzania	Ranzania laevis	ANGBF1326-12	BOLD:AAE7585	Hawaii	Oahu	Honolulu	21°15'34", -157°51'00"	1
09CoIFishA10	FLHI289-09	2009	93.7	417	Blenniiformes	Blenniidae	Enchelyurus	Enchelyurus kraussii	ANGBF32280-19	BOLD:ACW8602	Hawaii	Oahu	Honolulu	21°15'34", -157°51'00"	1
09COIFishA11	FLHI340-09	2009	100	375	Perciformes	Mullidae	Parupeneus	Parupeneus pleurostigma	FLHI179-08	BOLD:AAD6266	Hawaii	Oahu	Honolulu	21°15'34", -157°51'00"	1
09CoIFishA12	FLHI290-09	2009	100	382	Gobiiformes	Gobiidae	Eviota	Eviota epiphanes	KANB121-18	BOLD:AAG2563	Hawaii	Oahu	Honolulu	21°15'34", -157°51'00"	1
09COIFishA13	FLHI341-09	2009	99.84	426	Tetraodontiformes	Molidae	Ranzania	Ranzania laevis	FLHI352-09	BOLD:AAE7585	Hawaii	Oahu	Honolulu	21°15'34", -157°51'00"	1
09COIFishA14	FLHI342-09	2009	99.84	399	Atheriniformes	Atherinidae	Atherinomorus	Atherinomorus insularum	KANB111-17	BOLD:AAG2591	Hawaii	Oahu	Honolulu	21°15'34", -157°51'00"	1
09COIFishA16	FLHI343-09	2009	93.37	391	Blenniiformes	Blenniidae	Enchelyurus	Enchelyurus kraussii	ANGBF32280-19	BOLD:ACW8602	Hawaii	Oahu	Honolulu	21°15'34", -157°51'00"	1
09COIFishA19	FLHI344-09	2009	100	388	Tetraodontiformes	Molidae	Ranzania	Ranzania laevis	FLHI891-14	BOLD:AAE7585	Hawaii	Oahu	Honolulu	21°15'34", -157°51'00"	1
09COIFishA2	FLHI334-09	2009	99.83	353	Myctophiformes	Myctophidae	Bolinichthys	Bolinichthys distofax	FLHI851-14	BOLD:AAG2615	Hawaii	Oahu	Honolulu	21°15'34", -157°51'00"	1
09COIFishA20	FLHI345-09	2009	100	377	Carangiformes	Carangidae	Seriola	Seriola dumerili	CFCS258-08	BOLD:AAB5912	Hawaii	Oahu	Honolulu	21°15'34", -157°51'00"	1
09COIFishA22	FLHI346-09	2009	93.69	433	Blenniiformes	Blenniidae	Enchelyurus	Enchelyurus kraussii	ANGBF32280-19	BOLD:ACW8602	Hawaii	Oahu	Honolulu	21°15'34", -157°51'00"	1
09COIFishA23	FLHI347-09	2009	99.84	370	Perciformes	Mullidae	Parupeneus	Parupeneus pleurostigma	FLHI183-08	BOLD:AAD6266	Hawaii	Oahu	Honolulu	21°15'34", -157°51'00"	1
09COIFishA24	FLHI348-09	2009	99.83	398	Blenniiformes	Blenniidae	Cirripectes	Cirripectes obscurus	AUSTR544-13	BOLD:AAG2625	Hawaii	Oahu	Honolulu	21°15'34", -157°51'00"	1
09COIFishA25	FLHI349-09	2009	99.83	367	Myctophiformes	Myctophidae	Gymnoscopelus	Gymnoscopelus nicholsi	GBGCA11099-15	BOLD:AAG2569	Hawaii	Oahu	Honolulu	21°15'34", -157°51'00"	1
09COIFishA28	FLHI351-09	2009	86.92	360	Perciformes	Mullidae	Parupeneus	Parupeneus heptacanthus	GBMNB7813-20	BOLD:AAB2589	Hawaii	Oahu	Honolulu	21°15'34", -157°51'00"	1
09COIFishA29	FLHI352-09	2009	99.84	426	Tetraodontiformes	Molidae	Ranzania	Ranzania laevis	FLHI394-09	BOLD:AAE7585	Hawaii	Oahu	Honolulu	21°15'34", -157°51'00"	1
09COIFishA3	FLHI335-09	2009	93.37	391	Blenniiformes	Blenniidae	Enchelyurus	Enchelyurus kraussii	ANGBF32280-19	BOLD:ACW8602	Hawaii	Oahu	Honolulu	21°15'34", -157°51'00"	1
09COIFishA30	FLHI353-09	2009	99.83	336	Perciformes	Mullidae	Parupeneus	Parupeneus pleurostigma	FLHI175-08	BOLD:AAD6266	Hawaii	Oahu	Honolulu	21°15'34", -157°51'00"	1
09COIFishA31	FLHI285-09	2009	100	369	Scombriformes	Gempylidae	Nealotus	Nealotus tripes	FLHI101-08		Hawaii	Oahu	Honolulu	21°15'34", -157°51'00"	1
09CoIFishA32	FLHI286-09	2009	96.9	384	Myctophiformes	Myctophidae	Bolinichthys	Bolinichthys sp. SepS-12-81	ANGBF22377-19		Hawaii	Oahu	Honolulu	21°15'34", -157°51'00"	1
09CoIFishA34	FLHI287-09	2009	98.86	384	Perciformes	Mullidae	Parupeneus	Parupeneus chrysonemus	GBGC1445-06	BOLD:AAG2611	Hawaii	Oahu	Honolulu	21°15'34", -157°51'00"	1
09COIFishA4	FLHI336-09	2009	94.42	389	Ovalentaria	Pomacentridae	Chromis	Chromis albomaculata	FTWS180-09	BOLD:AAR9810	Hawaii	Oahu	Honolulu	21°15'34", -157°51'00"	1
09COIFishA5	FLHI337-09	2009	93.53	433	Blenniiformes	Blenniidae	Enchelyurus	Enchelyurus kraussii	ANGBF32280-19	BOLD:ACW8602	Hawaii	Oahu	Honolulu	21°15'34", -157°51'00"	1
09COIFishA6	FLHI338-09	2009	99.84	374	Perciformes	Mullidae	Parupeneus	Parupeneus pleurostigma	FLHI225-08	BOLD:AAD6266	Hawaii	Oahu	Honolulu	21°15'34", -157°51'00"	1
09COIFishA7	FLHI339-09	2009	100	389	Tetraodontiformes	Molidae	Ranzania	Ranzania laevis	FLHI212-08	BOLD:AAE7585	Hawaii	Oahu	Honolulu	21°15'34", -157°51'00"	1
08COIFishD10	FLHI157-08	2009	99.67	420	Tetraodontiformes	Molidae	Ranzania	Ranzania laevis	FLHI119-08	BOLD:AAE7585	Hawaii	Oahu	Honolulu	21°15'34", -157°51'00"	25
08COIFishD13	FLHI158-08	2009	100	423	Tetraodontiformes	Molidae	Ranzania	Ranzania laevis	FLHI032-08	BOLD:AAE7585	Hawaii	Oahu	Honolulu	21°15'34", -157°51'00"	25
08COIFishD14	FLHI159-08	2009	100	423	Tetraodontiformes	Molidae	Ranzania	Ranzania laevis	FLHI390-09	BOLD:AAE7585	Hawaii	Oahu	Honolulu	21°15'34", -157°51'00"	25
08COIFishD15	FLHI160-08	2009	100	423	Tetraodontiformes	Molidae	Ranzania	Ranzania laevis	FLHI355-09	BOLD:AAE7585	Hawaii	Oahu	Honolulu	21°15'34", -157°51'00"	25
08COIFishD16	FLHI161-08	2009	100	404	Tetraodontiformes	Molidae	Ranzania	Ranzania laevis	FLHI188-08	BOLD:AAE7585	Hawaii	Oahu	Honolulu	21°15'34", -157°51'00"	25
08COIFishD17	FLHI162-08	2009	99.82	357	Tetraodontiformes	Molidae	Ranzania	Ranzania laevis	FLHI197-08	BOLD:AAE7585	Hawaii	Oahu	Honolulu	21°15'34", -157°51'00"	25
08COIFishD3	FLHI163-08	2009	100	434	Scombriformes	Scombridae	Auxis	Auxis rochei	GBGC3359-07	BOLD:AAB4580	Hawaii	Oahu	Honolulu	21°15'34", -157°51'00"	25
09CoIFishB1	FLHI291-09	2009	100	423	Tetraodontiformes	Molidae	Ranzania	Ranzania laevis	GBMTG730-16	BOLD:AAE7585	Hawaii	Oahu	Honolulu	21°15'34", -157°51'00"	25
09CoIFishB10	FLHI358-09	2009	100	351	Gobiiformes	Gobiidae	Eviota	Eviota epiphanes	KANB007-17	BOLD:AAG2563	Hawaii	Oahu	Honolulu	21°15'34", -157°51'00"	25
09CoIFishB11	FLHI293-09	2009	99.16	375	Perciformes	Serranidae	Luzonichthys	Luzonichthys sp.		BOLD:AAG2576	Hawaii	Oahu	Honolulu	21°15'34", -157°51'00"	25
09CoIFishB12	FLHI359-09	2009	93.85	432	Blenniiformes	Blenniidae	Enchelyurus	Enchelyurus kraussii	ANGBF32280-19	BOLD:ACW8602	Hawaii	Oahu	Honolulu	21°15'34", -157°51'00"	25
09CoIFishB13	FLHI360-09	2009	99.35	426	Tetraodontiformes	Molidae	Ranzania	Ranzania laevis	TZSAL764-13	BOLD:AAE7585	Hawaii	Oahu	Honolulu	21°15'34", -157°51'00"	25
09CoIFishB15	FLHI361-09	2009	99.68	373	Myctophiformes	Myctophidae	Triphoturus	Triphoturus nigrescens	GBGCA5880-13	BOLD:AAG2628	Hawaii	Oahu	Honolulu	21°15'34", -157°51'00"	25
09CoIFishB16	FLHI294-09	2009	99.62	345	Gobiiformes	Gobiidae	Eviota	Eviota epiphanes	KANB128-18	BOLD:AAG2563	Hawaii	Oahu	Honolulu	21°15'34", -157°51'00"	25
09CoIFishB17	FLHI362-09	2009	99.67	413	Perciformes	Serranidae	Pseudanthias	Pseudanthias bicolor		BOLD:AAG2584	Hawaii	Oahu	Honolulu	21°15'34", -157°51'00"	25
09CoIFishB18	FLHI363-09	2009	94.5	400	Blenniiformes	Blenniidae	Blenniella	Blenniella gibbifrons	SBF711-11	BOLD:AAU2943	Hawaii	Oahu	Honolulu	21°15'34", -157°51'00"	25
09CoIFishB19	FLHI364-09	2009	100	386	Tetraodontiformes	Molidae	Ranzania	Ranzania laevis	FLHI394-09	BOLD:AAE7585	Hawaii	Oahu	Honolulu	21°15'34", -157°51'00"	25
09CoIFishB2	FLHI354-09	2009	99.61	315	Gobiiformes	Gobiidae	Bathygobius	Bathygobius cocosensis	KANB146-18	BOLD:AAG2567	Hawaii	Oahu	Honolulu	21°15'34", -157°51'00"	25
09CoIFishB21	FLHI365-09	2009	100	429	Scombriformes	Scombridae	Auxis	Auxis rochei	SCS1191-16	BOLD:AAB4580	Hawaii	Oahu	Honolulu	21°15'34", -157°51'00"	25
09CoIFishB22	FLHI295-09	2009	100	382	Gobiiformes	Gobiidae	Eviota	Eviota epiphanes	KANB120-18	BOLD:AAG2563	Hawaii	Oahu	Honolulu	21°15'34", -157°51'00"	25
09CoIFishB23	FLHI366-09	2009	99.84	414	Perciformes	Serranidae	Pseudanthias	Pseudanthias bicolor		BOLD:AAG2584	Hawaii	Oahu	Honolulu	21°15'34", -157°51'00"	25
09CoIFishB24	FLHI367-09	2009	95.49	381	Perciformes	Howellidae	Howella	Howella sherborni		BOLD:AAI1895	Hawaii	Oahu	Honolulu	21°15'34", -157°51'00"	25
09CoIFishB25	FLHI368-09	2009	99.32	345	Myctophiformes	Myctophidae	Lampadena	Lampadena urophaos	GBGCA11120-15	BOLD:AAG2582	Hawaii	Oahu	Honolulu	21°15'34", -157°51'00"	25
09CoIFishB27	FLHI369-09	2009	100	396	Carangiformes	Carangidae	Decapterus	Decapterus macrosoma	FLHI374-09	BOLD:ADI4344	Hawaii	Oahu	Honolulu	21°15'34", -157°51'00"	25
09CoIFishB28	FLHI370-09	2009	100	382	Gobiiformes	Gobiidae	Eviota	Eviota epiphanes	KANB121-18	BOLD:AAG2563	Hawaii	Oahu	Honolulu	21°15'34", -157°51'00"	25
09CoIFishB29	FLHI371-09	2009	99.81	358	Kurtiformes	Apogonidae	Foa	Foa brachygramma	KANB212-20	BOLD:AAG2568	Hawaii	Oahu	Honolulu	21°15'34", -157°51'00"	25
09CoIFishB30	FLHI372-09	2009	99.84	381	Stomiiformes	Gonostomatidae	Cyclothone	Cyclothone sp.		BOLD:AAG2598	Hawaii	Oahu	Honolulu	21°15'34", -157°51'00"	25
09CoIFishB31	FLHI373-09	2009	93.8	445	Blenniiformes	Blenniidae	Enchelyurus	Enchelyurus kraussii	ANGBF32280-19	BOLD:ACW8602	Hawaii	Oahu	Honolulu	21°15'34", -157°51'00"	25
09CoIFishB33	FLHI374-09	2009	100	396	Carangiformes	Carangidae	Decapterus	Decapterus macrosoma		BOLD:ADI4344	Hawaii	Oahu	Honolulu	21°15'34", -157°51'00"	25
09CoIFishB34	FLHI375-09	2009	100	351	Gobiiformes	Gobiidae	Eviota	Eviota epiphanes	KANB122-18	BOLD:AAG2563	Hawaii	Oahu	Honolulu	21°15'34", -157°51'00"	25
09CoIFishB35	FLHI376-09	2009	100	380	Blenniiformes	Blenniidae	Cirripectes	Cirripectes vanderbilti	GBMNB11009-20	BOLD:AAG2597	Hawaii	Oahu	Honolulu	21°15'34", -157°51'00"	25
09CoIFishB36	FLHI377-09	2009	100	436	Blenniiformes	Blenniidae	Cirripectes	Cirripectes quagga	FLHI420-09	BOLD:AAF2879	Hawaii	Oahu	Honolulu	21°15'34", -157°51'00"	25
09CoIFishB37	FLHI378-09	2009	100	367	Myctophiformes	Myctophidae	Gymnoscopelus	Gymnoscopelus nicholsi	GBGCA11099-15	BOLD:AAG2569	Hawaii	Oahu	Honolulu	21°15'34", -157°51'00"	25
09CoIFishB39	FLHI379-09	2009	100	377	Ovalentaria	Pomacentridae	Chromis	Chromis hanui	KANB091-17	BOLD:AAG2630	Hawaii	Oahu	Honolulu	21°15'34", -157°51'00"	25
09CoIFishB40	FLHI380-09	2009	100	351	Gobiiformes	Gobiidae	Eviota	Eviota epiphanes	KANB128-18	BOLD:AAG2563	Hawaii	Oahu	Honolulu	21°15'34", -157°51'00"	25
09CoIFishB41	FLHI381-09	2009	100	380	Blenniiformes	Blenniidae	Cirripectes	Cirripectes vanderbilti	GBMNB11053-20	BOLD:AAG2597	Hawaii	Oahu	Honolulu	21°15'34", -157°51'00"	25
09CoIFishB42	FLHI382-09	2009	99.65	389	Decapoda	Alpheidae	Alpheus	Alpheus deuteropus	KANBI993-19	BOLD:ADX8047	Hawaii	Oahu	Honolulu	21°15'34", -157°51'00"	25
09CoIFishB43	FLHI383-09	2009	99.12	366	Myctophiformes	Myctophidae	Gymnoscopelus	Gymnoscopelus nicholsi	GBGCA11099-15	BOLD:AAG2569	Hawaii	Oahu	Honolulu	21°15'34", -157°51'00"	25
09CoIFishB44	FLHI384-09	2009	100	368	Myctophiformes	Myctophidae	Gymnoscopelus	Gymnoscopelus nicholsi	GBGCA11099-15	BOLD:AAG2569	Hawaii	Oahu	Honolulu	21°15'34", -157°51'00"	25
09CoIFishB45	FLHI385-09	2009	86.92	372	Perciformes	Mullidae	Parupeneus	Parupeneus heptacanthus	GBMNB7813-20	BOLD:AAB2589	Hawaii	Oahu	Honolulu	21°15'34", -157°51'00"	25
09CoIFishB47	FLHI386-09	2009	95.72	419	Perciformes	Serranidae	Pseudanthias	Pseudanthias ventralis	ANGBF39778-19	BOLD:ACP7971	Hawaii	Oahu	Honolulu	21°15'34", -157°51'00"	25
09CoIFishB48	FLHI387-09	2009	86.64	390	Callionymiformes	Callionymidae	Synchiropus	Synchiropus picturatus	GBGCA9118-15	BOLD:AAE2400	Hawaii	Oahu	Honolulu	21°15'34", -157°51'00"	25
09CoIFishB49	FLHI296-09	2009	90.6	382	Anguilliformes	Muraenidae	Uropterygius	Uropterygius macrocephalus	MARQ354-12	BOLD:AAU1965	Hawaii	Oahu	Honolulu	21°15'34", -157°51'00"	25
09CoIFishB5	FLHI292-09	2009	100	370	Gobiiformes	Gobiidae	Eviota	Eviota epiphanes	KANB122-18	BOLD:AAG2563	Hawaii	Oahu	Honolulu	21°15'34", -157°51'00"	25
09CoIFishB50	FLHI297-09	2009	99.32	354	Anguilliformes	Muraenidae	Uropterygius	Uropterygius xanthopterus	MBFA911-07	BOLD:AAG2561	Hawaii	Oahu	Honolulu	21°15'34", -157°51'00"	25
09CoIFishB51	FLHI298-09	2009	99.84	390	Perciformes	Bramidae	Pterycombus	Pterycombus petersii	FOAO858-15	BOLD:AAD2841	Hawaii	Oahu	Honolulu	21°15'34", -157°51'00"	25
09CoIFishB52	FLHI299-09	2009	99.84	363	Pleuronectiformes	Bothidae	Engyprosopon	Engyprosopon xenandrus	FLHI450-12	BOLD:AAG2573	Hawaii	Oahu	Honolulu	21°15'34", -157°51'00"	25
09CoIFishB53	FLHI300-09	2009	95.48	375	Perciformes	Howellidae	Howella	Howella atlantica		BOLD:AAI1895	Hawaii	Oahu	Honolulu	21°15'34", -157°51'00"	25
09CoIFishB54	FLHI301-09	2009	99.84	358	Pleuronectiformes	Bothidae	Engyprosopon	Engyprosopon xenandrus	FLHI314-09	BOLD:AAG2573	Hawaii	Oahu	Honolulu	21°15'34", -157°51'00"	25
09CoIFishB55	FLHI302-09	2009	99.82	360	Perciformes	Lutjanidae	Lutjanus	Lutjanus kasmira	MOH095-16	BOLD:ACC0930	Hawaii	Oahu	Honolulu	21°15'34", -157°51'00"	25
09CoIFishB57	FLHI303-09	2009	99.84	402	Carangiformes	Coryphaenidae	Coryphaena	Coryphaena hippurus		BOLD:AAA5277	Hawaii	Oahu	Honolulu	21°15'34", -157°51'00"	25
09CoIFishB58	FLHI304-09	2009	100	417	Beloniformes	Exocoetidae	Parexocoetus	Parexocoetus brachypterus	GBMNB7144-20	BOLD:AAG2613	Hawaii	Oahu	Honolulu	21°15'34", -157°51'00"	25
09CoIFishB59	FLHI305-09	2009	100	372	Perciformes	Cirrhitidae	Cirrhitops	Cirrhitops fasciatus	GBGC10204-09	BOLD:AAF3077	Hawaii	Oahu	Honolulu	21°15'34", -157°51'00"	25
09CoIFishB63	FLHI306-09	2009	100	402	Kurtiformes	Apogonidae	Pristiapogon	Pristiapogon kallopterus	SCILL012-15	BOLD:ABZ7996	Hawaii	Oahu	Honolulu	21°15'34", -157°51'00"	25
09CoIFishB65	FLHI307-09	2009	100	379	Gobiiformes	Gobiidae	Eviota	Eviota epiphanes	KANB128-18	BOLD:AAG2563	Hawaii	Oahu	Honolulu	21°15'34", -157°51'00"	25
09CoIFishB67	FLHI308-09	2009	100	402	Myctophiformes	Myctophidae	Gymnoscopelus	Gymnoscopelus nicholsi	GBGCA11099-15	BOLD:AAG2569	Hawaii	Oahu	Honolulu	21°15'34", -157°51'00"	25
09CoIFishB68	FLHI309-09	2009	100	382	Gobiiformes	Gobiidae	Eviota	Eviota epiphanes	KANB122-18	BOLD:AAG2563	Hawaii	Oahu	Honolulu	21°15'34", -157°51'00"	25
09CoIFishB7	FLHI355-09	2009	100	423	Tetraodontiformes	Molidae	Ranzania	Ranzania laevis	FLHI069-08	BOLD:AAE7585	Hawaii	Oahu	Honolulu	21°15'34", -157°51'00"	25
09CoIFishB70	FLHI310-09	2009	100	336	Ovalentaria	Pomacentridae	Chromis	Chromis hanui	KANB091-17	BOLD:AAG2630	Hawaii	Oahu	Honolulu	21°15'34", -157°51'00"	25
09CoIFishB8	FLHI356-09	2009	99.83	360	Gobiiformes	Gobiidae	Bathygobius	Bathygobius cocosensis	KANB136-18	BOLD:AAG2567	Hawaii	Oahu	Honolulu	21°15'34", -157°51'00"	25
09CoIFishB9	FLHI357-09	2009	89.47	433	Blenniiformes	Tripterygiidae	Enneapterygius	Enneapterygius etheostoma	ZOSKT1154-16	BOLD:ADB0976	Hawaii	Oahu	Honolulu	21°15'34", -157°51'00"	25
08COIFishC72	FLHI143-08	2009	99.34	405	Myctophiformes	Myctophidae	Benthosema	Benthosema fibulatum	GBGCA5870-13	BOLD:AAG2577	Hawaii	Oahu	Honolulu	21°15'34", -157°51'00"	50
08COIFishC73	FLHI144-08	2009	100	355	Myctophiformes	Myctophidae	Diaphus	Diaphus schmidti	GBGCA11069-15	BOLD:AAG2586	Hawaii	Oahu	Honolulu	21°15'34", -157°51'00"	50
08COIFishC74	FLHI145-08	2009	88.62	385	Gobiiformes	Gobiidae	Trimma	Trimma erwani	MARQ433-12	BOLD:ACD1815	Hawaii	Oahu	Honolulu	21°15'34", -157°51'00"	50
08COIFishC75	FLHI146-08	2009	100	362	Carangiformes	Carangidae	Decapterus	Decapterus macarellus		BOLD:AAC4792	Hawaii	Oahu	Honolulu	21°15'34", -157°51'00"	50
08COIFishC76	FLHI147-08	2009	99.84	373	Carangiformes	Carangidae	Decapterus	Decapterus macarellus	ANGBF54784-19	BOLD:AAC4792	Hawaii	Oahu	Honolulu	21°15'34", -157°51'00"	50
08COIFishC78	FLHI148-08	2009	100	378	Myctophiformes	Myctophidae	Gymnoscopelus	Gymnoscopelus nicholsi	GBGCA11099-15	BOLD:AAG2569	Hawaii	Oahu	Honolulu	21°15'34", -157°51'00"	50
08COIFishC80H	FLHI150-08	2009	100	421	Scombriformes	Scombridae	Auxis	Auxis rochei	DSLAF617-08	BOLD:AAB4580	Hawaii	Oahu	Honolulu	21°15'34", -157°51'00"	50
08COIFishC82	FLHI152-08	2009	99.03	409	Myctophiformes	Myctophidae	Benthosema	Benthosema fibulatum	GBGCA5870-13	BOLD:AAG2577	Hawaii	Oahu	Honolulu	21°15'34", -157°51'00"	50
08COIFishC83	FLHI153-08	2009	93.81	343	Myctophiformes	Myctophidae	Diaphus	Diaphus garmani	SAIAC122-09	BOLD:AAC9260	Hawaii	Oahu	Honolulu	21°15'34", -157°51'00"	50
08COIFishC84	FLHI154-08	2009	100	381	Myctophiformes	Myctophidae	Diaphus	Diaphus anderseni		BOLD:AAG2571	Hawaii	Oahu	Honolulu	21°15'34", -157°51'00"	50
08COIFishC85	FLHI155-08	2009	100	385	Scombriformes	Scombridae	Auxis	Auxis rochei	ANGBF41486-19		Hawaii	Oahu	Honolulu	21°15'34", -157°51'00"	50
08COIFishC86	FLHI156-08	2009	99.67	396	Myctophiformes	Myctophidae	Hygophum	Hygophum proximum	FLHI459-12	BOLD:AAG2589	Hawaii	Oahu	Honolulu	21°15'34", -157°51'00"	50
08COIFishD8	FLHI164-08	2009	100	415	Tetraodontiformes	Molidae	Ranzania	Ranzania laevis	FLHI364-09	BOLD:AAE7585	Hawaii	Oahu	Honolulu	21°15'34", -157°51'00"	50
09CoIFishC1	FLHI388-09	2009	100	404	Tetraodontiformes	Molidae	Ranzania	Ranzania laevis	FLHI274-08	BOLD:AAE7585	Hawaii	Oahu	Honolulu	21°15'34", -157°51'00"	50
09COIFishC100	FLHI328-09	2009	100	410	Mugiliformes	Mugilidae	Mugil	Mugil cephalus	KANB191-20	BOLD:ACE3796	Hawaii	Oahu	Honolulu	21°15'34", -157°51'00"	50
09COIFishC102	FLHI329-09	2009	99.15	378	Myctophiformes	Myctophidae	Gymnoscopelus	Gymnoscopelus nicholsi	GBGCA11099-15	BOLD:AAG2569	Hawaii	Oahu	Honolulu	21°15'34", -157°51'00"	50
09COIFishC103	FLHI330-09	2009	100	369	Scombriformes	Gempylidae	Nealotus	Nealotus tripes	FLHI101-08		Hawaii	Oahu	Honolulu	21°15'34", -157°51'00"	50
09COIFishC105	FLHI331-09	2009	100	393	Ovalentaria	Pomacentridae	Stegastes	Stegastes marginatus	KANB098-17	BOLD:AAG2623	Hawaii	Oahu	Honolulu	21°15'34", -157°51'00"	50
09COIFishC106	FLHI332-09	2009	92.55	384	Scorpaeniformes	Scorpaenidae	Sebastapistes	Sebastapistes strongia	MARQ123-12	BOLD:ACD1673	Hawaii	Oahu	Honolulu	21°15'34", -157°51'00"	50
09CoIFishC11	FLHI392-09	2009	99.19	371	Scombriformes	Gempylidae	Gempylus	Gempylus serpens	FOAH763-08	BOLD:AAC5492	Hawaii	Oahu	Honolulu	21°15'34", -157°51'00"	50
09CoIFishC12	FLHI393-09	2009	99.81	393	Perciformes	Serranidae	Luzonichthys	Luzonichthys sp.	FLHI1568-18	BOLD:AAG2576	Hawaii	Oahu	Honolulu	21°15'34", -157°51'00"	50
09CoIFishC13	FLHI394-09	2009	100	423	Tetraodontiformes	Molidae	Ranzania	Ranzania laevis	GBMTG730-16	BOLD:AAE7585	Hawaii	Oahu	Honolulu	21°15'34", -157°51'00"	50
09CoIFishC15	FLHI395-09	2009	100	386	Ovalentaria	Pomacentridae	Abudefduf	Abudefduf abdominalis	FLHI093-08	BOLD:AAG2565	Hawaii	Oahu	Honolulu	21°15'34", -157°51'00"	50
09CoIFishC20	FLHI396-09	2009	99.65	351	Myctophiformes	Myctophidae	Lampanyctus	Lampanyctus nobilis	FLHI1178-14	BOLD:AAG0288	Hawaii	Oahu	Honolulu	21°15'34", -157°51'00"	50
09CoIFishC21	FLHI397-09	2009	99.67	375	Myctophiformes	Myctophidae	Lampadena	Lampadena urophaos	GBGCA11120-15	BOLD:AAG2582	Hawaii	Oahu	Honolulu	21°15'34", -157°51'00"	50
09CoIFishC23	FLHI399-09	2009	99.84	410	Ovalentaria	Pomacentridae	Stegastes	Stegastes marginatus	KANB098-17	BOLD:AAG2623	Hawaii	Oahu	Honolulu	21°15'34", -157°51'00"	50
09CoIFishC25	FLHI400-09	2009	99.65	368	Perciformes	Serranidae	Luzonichthys	Luzonichthys sp.		BOLD:AAG2576	Hawaii	Oahu	Honolulu	21°15'34", -157°51'00"	50
09CoIFishC26	FLHI401-09	2009	93.62	363	Myctophiformes	Myctophidae	Lampanyctus	Lampanyctus festivus	ANGBF624-12	BOLD:AAF2855	Hawaii	Oahu	Honolulu	21°15'34", -157°51'00"	50
09CoIFishC28	FLHI402-09	2009	100	380	Labriformes	Labridae	Oxycheilinus	Oxycheilinus sp.		BOLD:AAG2633	Hawaii	Oahu	Honolulu	21°15'34", -157°51'00"	50
09CoIFishC29	FLHI403-09	2009	100	385	Ovalentaria	Pomacentridae	Stegastes	Stegastes marginatus	KANB098-17	BOLD:AAG2623	Hawaii	Oahu	Honolulu	21°15'34", -157°51'00"	50
09CoIFishC31	FLHI404-09	2009	100	372	Stomiiformes	Phosichthyidae	Vinciguerria	Vinciguerria nimbaria	GBMNC14517-20	BOLD:AAF8814	Hawaii	Oahu	Honolulu	21°15'34", -157°51'00"	50
09CoIFishC32	FLHI311-09	2009	93.25	328	Myctophiformes	Myctophidae	Lampanyctus	Lampanyctus festivus	ANGBF624-12	BOLD:AAF2855	Hawaii	Oahu	Honolulu	21°15'34", -157°51'00"	50
09COIFishC33	FLHI312-09	2009	99.82	359	Myctophiformes	Myctophidae	Bolinichthys	Bolinichthys distofax	FLHI334-09	BOLD:AAG2615	Hawaii	Oahu	Honolulu	21°15'34", -157°51'00"	50
09CoIFishC34	FLHI405-09	2009	100	396	Lophiiformes	Ceratiidae	Cryptopsaras	Cryptopsaras couesii	GBGC4132-08	BOLD:AAC1511	Hawaii	Oahu	Honolulu	21°15'34", -157°51'00"	50
09CoIFishC35	FLHI406-09	2009	99.84	435	Scorpaeniformes	Scorpaenidae	Sebastapistes	Sebastapistes fowleri		BOLD:AAG2634	Hawaii	Oahu	Honolulu	21°15'34", -157°51'00"	50
09CoIFishC38	FLHI407-09	2009	100	330	Scombrolabraciformes	Scombrolabracidae	Scombrolabrax	Scombrolabrax heterolepis	FOAF551-07	BOLD:AAB6365	Hawaii	Oahu	Honolulu	21°15'34", -157°51'00"	50
09CoIFishC39	FLHI408-09	2009	99.83	339	Myctophiformes	Myctophidae	Diaphus	Diaphus bertelseni		BOLD:AAG2601	Hawaii	Oahu	Honolulu	21°15'34", -157°51'00"	50
09CoIFishC40	FLHI409-09	2009	99.65	368	Lophiiformes	Melanocetidae	Melanocetus	Melanocetus johnsonii		BOLD:AAC8494	Hawaii	Oahu	Honolulu	21°15'34", -157°51'00"	50
09CoIFishC41	FLHI410-09	2009	100	381	Ovalentaria	Pomacentridae	Chromis	Chromis delta	ZOSKT2648-16	BOLD:AAG2607	Hawaii	Oahu	Honolulu	21°15'34", -157°51'00"	50
09CoIFishC43	FLHI411-09	2009	93.69	433	Blenniiformes	Blenniidae	Enchelyurus	Enchelyurus kraussii	ANGBF32280-19	BOLD:ACW8602	Hawaii	Oahu	Honolulu	21°15'34", -157°51'00"	50
09CoIFishC44	FLHI412-09	2009	99.83	360	Myctophiformes	Myctophidae	Diaphus	Diaphus perspicillatus		BOLD:AAC6978	Hawaii	Oahu	Honolulu	21°15'34", -157°51'00"	50
09CoIFishC45	FLHI413-09	2009	100	382	Gobiiformes	Gobiidae	Eviota	Eviota epiphanes	KANB007-17	BOLD:AAG2563	Hawaii	Oahu	Honolulu	21°15'34", -157°51'00"	50
09CoIFishC56	FLHI414-09	2009	100	402	Perciformes	Chaetodontidae	Chaetodon	Chaetodon kleinii	GBMNC19069-20	BOLD:AAC2841	Hawaii	Oahu	Honolulu	21°15'34", -157°51'00"	50
09CoIFishC57	FLHI415-09	2009	100	381	Myctophiformes	Myctophidae	Diaphus	Diaphus anderseni		BOLD:AAG2571	Hawaii	Oahu	Honolulu	21°15'34", -157°51'00"	50
09COIFishC58	FLHI313-09	2009	99.84	405	Perciformes	Pomacanthidae	Centropyge	Centropyge fisheri		BOLD:ACC1023	Hawaii	Oahu	Honolulu	21°15'34", -157°51'00"	50
09COIFishC59	FLHI314-09	2009	100	360	Pleuronectiformes	Bothidae	Engyprosopon	Engyprosopon xenandrus	FLHI071-08	BOLD:AAG2573	Hawaii	Oahu	Honolulu	21°15'34", -157°51'00"	50
10COIFishA03	FLHI422-12	2010	100	411	Blenniiformes	Blenniidae	Entomacrodus	Entomacrodus strasburgi	KANB336-20	BOLD:ABV1885	Hawaii	Oahu	Honolulu	21°15'34", -157°51'00"	1
10COIFishA04	FLHI423-12	2010	96.82	392	Myctophiformes	Myctophidae	Bolinichthys	Bolinichthys sp. SepS-12-81	ANGBF22377-19		Hawaii	Oahu	Honolulu	21°15'34", -157°51'00"	1
10COIFishA07	FLHI426-12	2010	100	416	Tetraodontiformes	Molidae	Ranzania	Ranzania laevis	FLHI069-08	BOLD:AAE7585	Hawaii	Oahu	Honolulu	21°15'34", -157°51'00"	1
10COIFishB02	FLHI428-12	2010	100	373	Blenniiformes	Blenniidae	Cirripectes	Cirripectes vanderbilti	GBMNB11014-20	BOLD:AAG2597	Hawaii	Oahu	Honolulu	21°15'34", -157°51'00"	25
10COIFishB03	FLHI429-12	2010	95.85	382	Perciformes	Howellidae	Howella	Howella atlantica		BOLD:AAI1895	Hawaii	Oahu	Honolulu	21°15'34", -157°51'00"	25
10COIFishB04	FLHI430-12	2010	100	393	Stomiiformes	Phosichthyidae	Vinciguerria	Vinciguerria sp. SepS-51-8	ANGBF45508-19	BOLD:AAF8814	Hawaii	Oahu	Honolulu	21°15'34", -157°51'00"	25
10COIFishB06	FLHI432-12	2010	99.82	369	Blenniiformes	Blenniidae	Cirripectes	Cirripectes vanderbilti	GBMNB11006-20	BOLD:AAG2597	Hawaii	Oahu	Honolulu	21°15'34", -157°51'00"	25
10COIFishB08	FLHI434-12	2010	97.01	389	Myctophiformes	Myctophidae	Bolinichthys	Bolinichthys sp. SepS-12-81	ANGBF22377-19		Hawaii	Oahu	Honolulu	21°15'34", -157°51'00"	25
10COIFishB10	FLHI436-12	2010	99.5	416	Blenniiformes	Blenniidae	Cirripectes	Cirripectes vanderbilti	GBMNB11014-20	BOLD:AAG2597	Hawaii	Oahu	Honolulu	21°15'34", -157°51'00"	25
10COIFishB11	FLHI437-12	2010	100	378	Lophiiformes	Melanocetidae	Melanocetus	Melanocetus johnsonii		BOLD:AAC8494	Hawaii	Oahu	Honolulu	21°15'34", -157°51'00"	25
10COIFishB12	FLHI438-12	2010	99.79	324	Scombrolabraciformes	Scombrolabracidae	Scombrolabrax	Scombrolabrax heterolepis	FLHI105-08	BOLD:AAB6365	Hawaii	Oahu	Honolulu	21°15'34", -157°51'00"	25
10COIFishB17	FLHI443-12	2010	96.92	381	Myctophiformes	Myctophidae	Myctophum	Myctophum cf. brachygnathum	FOAO901-15	BOLD:ADP9599	Hawaii	Oahu	Honolulu	21°15'34", -157°51'00"	25
10COIFishB18	FLHI444-12	2010	100	415	Kurtiformes	Apogonidae	Foa	Foa brachygramma	KANB144-18	BOLD:AAG2568	Hawaii	Oahu	Honolulu	21°15'34", -157°51'00"	25
10COIFishB19	FLHI445-12	2010	96.41	387	Myctophiformes	Myctophidae	Bolinichthys	Bolinichthys sp. SepS-12-81	ANGBF22377-19		Hawaii	Oahu	Honolulu	21°15'34", -157°51'00"	25
10COIFishB20	FLHI446-12	2010	99.68	406	Myctophiformes	Myctophidae	Gymnoscopelus	Gymnoscopelus nicholsi	GBGCA11099-15	BOLD:AAG2569	Hawaii	Oahu	Honolulu	21°15'34", -157°51'00"	25
10COIFishB21	FLHI447-12	2010	99.67	423	Blenniiformes	Blenniidae	Cirripectes	Cirripectes vanderbilti	GBMNB11020-20	BOLD:AAG2597	Hawaii	Oahu	Honolulu	21°15'34", -157°51'00"	25
10COIFishB22	FLHI448-12	2010	100	338	Callionymiformes	Callionymidae	Callionymus	Callionymus decoratus	FLHI536-12	BOLD:AAW8705	Hawaii	Oahu	Honolulu	21°15'34", -157°51'00"	25
10COIFishB23	FLHI449-12	2010	96.39	311	Myctophiformes	Myctophidae	Bolinichthys	Bolinichthys sp. SepS-12-81	ANGBF22377-19		Hawaii	Oahu	Honolulu	21°15'34", -157°51'00"	25
10COIFishB24	FLHI450-12	2010	100	364	Pleuronectiformes	Bothidae	Engyprosopon	Engyprosopon xenandrus	FLHI071-08	BOLD:AAG2573	Hawaii	Oahu	Honolulu	21°15'34", -157°51'00"	25
10COIFishB25	FLHI451-12	2010	99.67	375	Myctophiformes	Myctophidae	Diaphus	Diaphus mollis		BOLD:AAC9267	Hawaii	Oahu	Honolulu	21°15'34", -157°51'00"	25
10COIFishB26	FLHI452-12	2010	93.76	396	Myctophiformes	Myctophidae	Lampanyctus	Lampanyctus festivus	ANGBF624-12	BOLD:AAF2855	Hawaii	Oahu	Honolulu	21°15'34", -157°51'00"	25
10COIFishB27	FLHI453-12	2010	100	375	Myctophiformes	Myctophidae	Diaphus	Diaphus mollis		BOLD:AAC9267	Hawaii	Oahu	Honolulu	21°15'34", -157°51'00"	25
10COIFishB28	FLHI454-12	2010	100	422	Blenniiformes	Blenniidae	Cirripectes	Cirripectes vanderbilti		BOLD:AAG2597	Hawaii	Oahu	Honolulu	21°15'34", -157°51'00"	25
10COIFishB29	FLHI455-12	2010	100	353	Myctophiformes	Myctophidae	Diaphus	Diaphus jenseni	SAIAC124-09	BOLD:AAC6978	Hawaii	Oahu	Honolulu	21°15'34", -157°51'00"	25
10COIFishB30	FLHI456-12	2010	99.5	405	Blenniiformes	Blenniidae	Cirripectes	Cirripectes vanderbilti	GBMNB10995-20	BOLD:AAG2597	Hawaii	Oahu	Honolulu	21°15'34", -157°51'00"	25
10COIFishB31	FLHI457-12	2010	100	370	Myctophiformes	Myctophidae	Diaphus	Diaphus anderseni		BOLD:AAG2571	Hawaii	Oahu	Honolulu	21°15'34", -157°51'00"	25
10COIFishB32	FLHI458-12	2010	99.84	375	Stomiiformes	Gonostomatidae	Cyclothone	Cyclothone sp.		BOLD:AAG2598	Hawaii	Oahu	Honolulu	21°15'34", -157°51'00"	25
10COIFishB33	FLHI459-12	2010	99.65	396	Myctophiformes	Myctophidae	Hygophum	Hygophum proximum	FLHI741-12	BOLD:AAG2589	Hawaii	Oahu	Honolulu	21°15'34", -157°51'00"	25
10COIFishB36	FLHI462-12	2010	99.83	391	Myctophiformes	Myctophidae	Gymnoscopelus	Gymnoscopelus nicholsi	GBGCA11099-15	BOLD:AAG2569	Hawaii	Oahu	Honolulu	21°15'34", -157°51'00"	25
10COIFishB37	FLHI463-12	2010	99.67	421	Blenniiformes	Blenniidae	Cirripectes	Cirripectes vanderbilti		BOLD:AAG2597	Hawaii	Oahu	Honolulu	21°15'34", -157°51'00"	25
10COIFishB38	FLHI464-12	2010	99.63	372	Blenniiformes	Blenniidae	Cirripectes	Cirripectes vanderbilti	GBMNB11033-20	BOLD:AAG2597	Hawaii	Oahu	Honolulu	21°15'34", -157°51'00"	25
10COIFishB39	FLHI465-12	2010	93.87	382	Myctophiformes	Myctophidae	Nannobrachium	Nannobrachium regale	TZFPB382-05	BOLD:AAF2855	Hawaii	Oahu	Honolulu	21°15'34", -157°51'00"	25
10COIFishB41	FLHI467-12	2010	96.66	365	Myctophiformes	Myctophidae	Myctophum	Myctophum cf. brachygnathum	FOAO901-15	BOLD:ADP9599	Hawaii	Oahu	Honolulu	21°15'34", -157°51'00"	25
10COIFishB42	FLHI468-12	2010	86.14	420	Callionymiformes	Callionymidae	Synchiropus	Synchiropus picturatus	GBGCA9118-15	BOLD:AAE2400	Hawaii	Oahu	Honolulu	21°15'34", -157°51'00"	25
10COIFishB43	FLHI469-12	2010	99.63	380	Beloniformes	Exocoetidae	Prognichthys	Prognichthys sealei	SLICK052-19	BOLD:AAG2613	Hawaii	Oahu	Honolulu	21°15'34", -157°51'00"	25
10COIFishB44	FLHI470-12	2010	100	373	Myctophiformes	Myctophidae	Gymnoscopelus	Gymnoscopelus nicholsi	GBGCA11099-15	BOLD:AAG2569	Hawaii	Oahu	Honolulu	21°15'34", -157°51'00"	25
10COIFishB45	FLHI471-12	2010	99.64	350	Myctophiformes	Myctophidae	Diaphus	Diaphus schmidti	GBGCA11069-15	BOLD:AAG2586	Hawaii	Oahu	Honolulu	21°15'34", -157°51'00"	25
09CoIFishC6	FLHI389-09	2010	100	423	Ovalentaria	Pomacentridae	Plectroglyphidodon	Plectroglyphidodon imparipennis	KANB109-17	BOLD:ACC0924	Hawaii	Oahu	Honolulu	21°15'34", -157°51'00"	50
09CoIFishC60	FLHI416-09	2010	100	396	Blenniiformes	Blenniidae	Exallias	Exallias brevis	FLHI876-14		Hawaii	Oahu	Honolulu	21°15'34", -157°51'00"	50
09COIFishC67	FLHI315-09	2010	100	369	Scombriformes	Gempylidae	Nealotus	Nealotus tripes	FLHI997-14		Hawaii	Oahu	Honolulu	21°15'34", -157°51'00"	50
09CoIFishC68	FLHI417-09	2010	99.84	393	Carangiformes	Carangidae	Decapterus	Decapterus macarellus		BOLD:AAC4792	Hawaii	Oahu	Honolulu	21°15'34", -157°51'00"	50
09CoIFishC7	FLHI390-09	2010	100	423	Tetraodontiformes	Molidae	Ranzania	Ranzania laevis	FLHI069-08	BOLD:AAE7585	Hawaii	Oahu	Honolulu	21°15'34", -157°51'00"	50
09COIFishC71	FLHI316-09	2010	94.03	406	Ovalentaria	Pomacentridae	Chromis	Chromis albomaculata	FTWS180-09	BOLD:AAR9810	Hawaii	Oahu	Honolulu	21°15'34", -157°51'00"	50
09CoIFishC73	FLHI418-09	2010	100	368	Myctophiformes	Myctophidae	Gymnoscopelus	Gymnoscopelus nicholsi	GBGCA11099-15	BOLD:AAG2569	Hawaii	Oahu	Honolulu	21°15'34", -157°51'00"	50
09COIFishC77	FLHI317-09	2010	94.47	420	Ovalentaria	Pomacentridae	Chromis	Chromis albomaculata	FTWS180-09	BOLD:AAR9810	Hawaii	Oahu	Honolulu	21°15'34", -157°51'00"	50
09CoIFishC79	FLHI419-09	2010	100	371	Myctophiformes	Myctophidae	Gymnoscopelus	Gymnoscopelus nicholsi	GBGCA11099-15	BOLD:AAG2569	Hawaii	Oahu	Honolulu	21°15'34", -157°51'00"	50
09CoIFishC8	FLHI391-09	2010	99.65	334	Myctophiformes	Myctophidae	Triphoturus	Triphoturus nigrescens	GBGCA5880-13	BOLD:AAG2628	Hawaii	Oahu	Honolulu	21°15'34", -157°51'00"	50
09CoIFishC84	FLHI420-09	2010	100	397	Blenniiformes	Blenniidae	Cirripectes	Cirripectes quagga	FLHI377-09	BOLD:AAF2879	Hawaii	Oahu	Honolulu	21°15'34", -157°51'00"	50
09COIFishC88	FLHI319-09	2010	91.58	358	Ophidiiformes	Bythitidae	Diplacanthopoma	Diplacanthopoma sp. W1	FOAF734-07	BOLD:AAE8318	Hawaii	Oahu	Honolulu	21°15'34", -157°51'00"	50
09COIFishC89	FLHI320-09	2010	98.88	405	Trachiniformes	Chiasmodontidae	Dysalotus	Dysalotus alcocki	GBMTG4931-16	BOLD:AAG2617	Hawaii	Oahu	Honolulu	21°15'34", -157°51'00"	50
09COIFishC92	FLHI321-09	2010	100	382	Gobiiformes	Gobiidae	Gunnellichthys	Gunnellichthys curiosus	DSLAG1810-12	BOLD:AAG2618	Hawaii	Oahu	Honolulu	21°15'34", -157°51'00"	50
09COIFishC93	FLHI322-09	2010	82.84	418	Istiophoriformes	Sphyraenidae	Sphyraena	Sphyraena argentea	MFC255-08	BOLD:AAF2877	Hawaii	Oahu	Honolulu	21°15'34", -157°51'00"	50
09COIFishC95	FLHI323-09	2010	100	405	Perciformes	Kyphosidae	Kyphosus	Kyphosus bigibbus		BOLD:ABZ1025	Hawaii	Oahu	Honolulu	21°15'34", -157°51'00"	50
09COIFishC96	FLHI324-09	2010	100	396	Perciformes	Bramidae	Brama	Brama orcini		BOLD:AAD2228	Hawaii	Oahu	Honolulu	21°15'34", -157°51'00"	50
09COIFishC97	FLHI325-09	2010	100	302	Perciformes	Kuhliidae	Kuhlia	Kuhlia xenura	GBGCA2332-13	BOLD:ACC0534	Hawaii	Oahu	Honolulu	21°15'34", -157°51'00"	50
09COIFishC98	FLHI326-09	2010	89.83	417	Anguilliformes	Ophichthidae	Ophichthus	Ophichthus polyophthalmus	MBFA631-07	BOLD:AAX0451	Hawaii	Oahu	Honolulu	21°15'34", -157°51'00"	50
09COIFishC99	FLHI327-09	2010	83.92	404	Stomiiformes	Stomiidae	Flagellostomias	Flagellostomias boureei	ANGBF8534-12		Hawaii	Oahu	Honolulu	21°15'34", -157°51'00"	50
10COIFishC03	FLHI474-12	2010	100	330	Gobiiformes	Gobiidae	Eviota	Eviota epiphanes	KANB128-18	BOLD:AAG2563	Hawaii	Oahu	Honolulu	21°15'34", -157°51'00"	50
10COIFishC04	FLHI475-12	2010	99.67	368	Myctophiformes	Myctophidae	Diaphus	Diaphus schmidti	GBGCA11069-15	BOLD:AAG2586	Hawaii	Oahu	Honolulu	21°15'34", -157°51'00"	50
10COIFishC05	FLHI476-12	2010	99.83	421	Tetraodontiformes	Molidae	Ranzania	Ranzania laevis	FLHI072-08	BOLD:AAE7585	Hawaii	Oahu	Honolulu	21°15'34", -157°51'00"	50
10COIFishC06	FLHI477-12	2010	99.17	397	Myctophiformes	Myctophidae	Benthosema	Benthosema fibulatum	GBGCA5870-13	BOLD:AAG2577	Hawaii	Oahu	Honolulu	21°15'34", -157°51'00"	50
10COIFishC07	FLHI478-12	2010	100	336	Myctophiformes	Myctophidae	Symbolophorus	Symbolophorus sp. SepS-35-3	ANGBF22606-19		Hawaii	Oahu	Honolulu	21°15'34", -157°51'00"	50
10COIFishC08	FLHI479-12	2010	99.64	358	Myctophiformes	Myctophidae	Gymnoscopelus	Gymnoscopelus nicholsi	GBGCA11099-15	BOLD:AAG2569	Hawaii	Oahu	Honolulu	21°15'34", -157°51'00"	50
10COIFishC09	FLHI480-12	2010	99.67	377	Gobiiformes	Gobiidae	Eviota	Eviota epiphanes	KANB128-18	BOLD:AAG2563	Hawaii	Oahu	Honolulu	21°15'34", -157°51'00"	50
10COIFishC12	FLHI483-12	2010	96.59	357	Myctophiformes	Myctophidae	Bolinichthys	Bolinichthys sp. SepS-12-81	ANGBF22377-19		Hawaii	Oahu	Honolulu	21°15'34", -157°51'00"	50
10COIFishC14	FLHI485-12	2010	99.63	356	Myctophiformes	Myctophidae	Gymnoscopelus	Gymnoscopelus nicholsi	GBGCA11099-15	BOLD:AAG2569	Hawaii	Oahu	Honolulu	21°15'34", -157°51'00"	50
11COIFishA02	FLHI521-12	2011	99.61	331	Gobiiformes	Gobiidae	Bathygobius	Bathygobius cocosensis	KANB135-18	BOLD:AAG2567	Hawaii	Oahu	Honolulu	21°15'34", -157°51'00"	1
11COIFishA04	FLHI523-12	2011	99.81	341	Perciformes	Bramidae	Pterycombus	Pterycombus petersii		BOLD:AAD2841	Hawaii	Oahu	Honolulu	21°15'34", -157°51'00"	1
11COIFishA05	FLHI524-12	2011	99.62	364	Kurtiformes	Apogonidae	Foa	Foa brachygramma	KANB211-20	BOLD:AAG2568	Hawaii	Oahu	Honolulu	21°15'34", -157°51'00"	1
11COIFishA06	FLHI525-12	2011	100	326	Gobiiformes	Gobiidae	Eviota	Eviota epiphanes	KANB007-17	BOLD:AAG2563	Hawaii	Oahu	Honolulu	21°15'34", -157°51'00"	1
11COIFishA13	FLHI532-12	2011	100	422	Tetraodontiformes	Molidae	Ranzania	Ranzania laevis	FLHI197-08	BOLD:AAE7585	Hawaii	Oahu	Honolulu	21°15'34", -157°51'00"	1
11COIFishA14	FLHI533-12	2011	99.81	315	Gobiiformes	Gobiidae	Eviota	Eviota epiphanes	KANB121-18	BOLD:AAG2563	Hawaii	Oahu	Honolulu	21°15'34", -157°51'00"	1
11COIFishA17	FLHI536-12	2011	100	334	Callionymiformes	Callionymidae	Callionymus	Callionymus decoratus	FLHI448-12	BOLD:AAW8705	Hawaii	Oahu	Honolulu	21°15'34", -157°51'00"	1
11COIFishA19	FLHI538-12	2011	100	382	Gobiiformes	Gobiidae	Eviota	Eviota epiphanes	KANB120-18	BOLD:AAG2563	Hawaii	Oahu	Honolulu	21°15'34", -157°51'00"	1
11COIFishA22	FLHI541-12	2011	98.34	382	Myctophiformes	Myctophidae	Diaphus	Diaphus adenomus	GBGCA11045-15	BOLD:AAL0840	Hawaii	Oahu	Honolulu	21°15'34", -157°51'00"	1
11COIFishA23	FLHI542-12	2011	98.88	351	Myctophiformes	Myctophidae	Gymnoscopelus	Gymnoscopelus nicholsi	GBGCA11099-15	BOLD:AAG2569	Hawaii	Oahu	Honolulu	21°15'34", -157°51'00"	1
11COIFishA26	FLHI545-12	2011	100	377	Gobiiformes	Gobiidae	Eviota	Eviota epiphanes	KANB120-18	BOLD:AAG2563	Hawaii	Oahu	Honolulu	21°15'34", -157°51'00"	1
11COIFishA31	FLHI550-12	2011	99.67	381	Gobiiformes	Gobiidae	Eviota	Eviota epiphanes	KANB122-18	BOLD:AAG2563	Hawaii	Oahu	Honolulu	21°15'34", -157°51'00"	1
11COIFishB04	FLHI555-12	2011	83.33	381	Stomiiformes	Sternoptychidae	Maurolicus	Maurolicus stehmanni	GBMND28497-21	BOLD:AAB8653	Hawaii	Oahu	Honolulu	21°15'34", -157°51'00"	25
11COIFishB12	FLHI563-12	2011	99.84	417	Aulopiformes	Synodontidae	Synodus	Synodus rubromarmoratus		BOLD:ABV1879	Hawaii	Oahu	Honolulu	21°15'34", -157°51'00"	25
11COIFishB14	FLHI565-12	2011	100	322	Kurtiformes	Apogonidae	Foa	Foa brachygramma	KANB211-20	BOLD:AAG2568	Hawaii	Oahu	Honolulu	21°15'34", -157°51'00"	25
11COIFishB15	FLHI566-12	2011	100	366	Gobiiformes	Gobiidae	Eviota	Eviota epiphanes	KANB007-17	BOLD:AAG2563	Hawaii	Oahu	Honolulu	21°15'34", -157°51'00"	25
11COIFishB17	FLHI568-12	2011	100	352	Perciformes	Pomacanthidae	Centropyge	Centropyge fisheri	ANGBF39466-19	BOLD:ACC1023	Hawaii	Oahu	Honolulu	21°15'34", -157°51'00"	25
11COIFishB38	FLHI589-12	2011	94.38	420	Ovalentaria	Pomacentridae	Chromis	Chromis albomaculata	FTWS180-09	BOLD:AAR9810	Hawaii	Oahu	Honolulu	21°15'34", -157°51'00"	25
11COIFishB39	FLHI590-12	2011	100	363	Gobiiformes	Gobiidae	Eviota	Eviota epiphanes	KANB122-18	BOLD:AAG2563	Hawaii	Oahu	Honolulu	21°15'34", -157°51'00"	25
11COIFishB40	FLHI591-12	2011	100	358	Myctophiformes	Myctophidae	Ceratoscopelus	Ceratoscopelus warmingii	ANGBF22398-19		Hawaii	Oahu	Honolulu	21°15'34", -157°51'00"	25
11COIFishB45	FLHI596-12	2011	99.63	327	Gobiiformes	Gobiidae	Eviota	Eviota epiphanes	KANB122-18	BOLD:AAG2563	Hawaii	Oahu	Honolulu	21°15'34", -157°51'00"	25
11COIFishB46	FLHI597-12	2011	99.8	315	Kurtiformes	Apogonidae	Apogon	Apogon sp.		BOLD:ABV1890	Hawaii	Oahu	Honolulu	21°15'34", -157°51'00"	25
11COIFishB47	FLHI598-12	2011	99.43	372	Tetraodontiformes	Tetraodontidae	Torquigener	Torquigener flavimaculosus	BIM185-13	BOLD:AAG3690	Hawaii	Oahu	Honolulu	21°15'34", -157°51'00"	25
11COIFishB50	FLHI601-12	2011	99.83	361	Myctophiformes	Myctophidae	Diaphus	Diaphus bertelseni	FOAO976-15	BOLD:AAG2601	Hawaii	Oahu	Honolulu	21°15'34", -157°51'00"	25
11COIFishB51	FLHI602-12	2011	99.66	363	Gobiiformes	Gobiidae	Eviota	Eviota epiphanes	KANB122-18	BOLD:AAG2563	Hawaii	Oahu	Honolulu	21°15'34", -157°51'00"	25
11COIFishB52	FLHI603-12	2011	94	387	Aulopiformes	Evermannellidae	Evermannella	Evermannella sp. SepS-13-6	ANGBF31724-19		Hawaii	Oahu	Honolulu	21°15'34", -157°51'00"	25
11COIFishB60	FLHI611-12	2011	100	394	Stomiiformes	Phosichthyidae	Vinciguerria	Vinciguerria sp. SepS-14-12	ANGBF45479-19	BOLD:AAF8814	Hawaii	Oahu	Honolulu	21°15'34", -157°51'00"	25
11COIFishB66	FLHI617-12	2011	100	339	Myctophiformes	Myctophidae	Diaphus	Diaphus cf. mollis	GBGCA11051-15	BOLD:AAC9267	Hawaii	Oahu	Honolulu	21°15'34", -157°51'00"	25
11COIFishB67	FLHI618-12	2011	100	382	Gobiiformes	Gobiidae	Eviota	Eviota epiphanes	KANB120-18	BOLD:AAG2563	Hawaii	Oahu	Honolulu	21°15'34", -157°51'00"	25
11COIFishB69	FLHI620-12	2011	100	331	Gobiiformes	Gobiidae	Eviota	Eviota epiphanes	KANB121-18	BOLD:AAG2563	Hawaii	Oahu	Honolulu	21°15'34", -157°51'00"	25
11COIFishB72	FLHI623-12	2011	100	357	Myctophiformes	Myctophidae	Gymnoscopelus	Gymnoscopelus nicholsi	GBGCA11099-15	BOLD:AAG2569	Hawaii	Oahu	Honolulu	21°15'34", -157°51'00"	25
11COIFishB73	FLHI624-12	2011	100	336	Gobiiformes	Gobiidae	Eviota	Eviota epiphanes	KANB128-18	BOLD:AAG2563	Hawaii	Oahu	Honolulu	21°15'34", -157°51'00"	25
11COIFishB74	FLHI625-12	2011	100	333	Myctophiformes	Myctophidae	Diaphus	Diaphus bertelseni	FLHI261-08	BOLD:AAG2601	Hawaii	Oahu	Honolulu	21°15'34", -157°51'00"	25
11COIFishB75	FLHI626-12	2011	100	354	Gobiiformes	Gobiidae	Eviota	Eviota epiphanes	KANB007-17	BOLD:AAG2563	Hawaii	Oahu	Honolulu	21°15'34", -157°51'00"	25
11COIFishB76	FLHI627-12	2011	99.84	422	Kurtiformes	Apogonidae	Foa	Foa brachygramma	KANB211-20	BOLD:AAG2568	Hawaii	Oahu	Honolulu	21°15'34", -157°51'00"	25
11COIFishB82	FLHI633-12	2011	99.82	336	Myctophiformes	Myctophidae	Diaphus	Diaphus cf. mollis	GBGCA11051-15	BOLD:AAC9267	Hawaii	Oahu	Honolulu	21°15'34", -157°51'00"	25
11COIFishB84	FLHI635-12	2011	99.82	377	Blenniiformes	Blenniidae	Cirripectes	Cirripectes vanderbilti	GBMNB11056-20	BOLD:AAG2597	Hawaii	Oahu	Honolulu	21°15'34", -157°51'00"	25
11COIFishB87	FLHI638-12	2011	100	382	Gobiiformes	Gobiidae	Eviota	Eviota epiphanes	KANB122-18	BOLD:AAG2563	Hawaii	Oahu	Honolulu	21°15'34", -157°51'00"	25
11COIFishB90	FLHI641-12	2011	100	355	Myctophiformes	Myctophidae	Diaphus	Diaphus watasei		BOLD:AAE7608	Hawaii	Oahu	Honolulu	21°15'34", -157°51'00"	25
11COIFishB92	FLHI643-12	2011	100	352	Gobiiformes	Gobiidae	Eviota	Eviota epiphanes	KANB007-17	BOLD:AAG2563	Hawaii	Oahu	Honolulu	21°15'34", -157°51'00"	25
11COIFishB93	FLHI644-12	2011	100	366	Gobiiformes	Gobiidae	Eviota	Eviota epiphanes	KANB128-18	BOLD:AAG2563	Hawaii	Oahu	Honolulu	21°15'34", -157°51'00"	25
11COIFishB95	FLHI646-12	2011	99.82	364	Perciformes	Lutjanidae	Lutjanus	Lutjanus kasmira	MOH095-16	BOLD:ACC0930	Hawaii	Oahu	Honolulu	21°15'34", -157°51'00"	25
11COIFishB96	FLHI647-12	2011	92.13	373	Ophidiiformes	Ophidiidae	Ophidion	Ophidion genyopus		BOLD:AAI3415	Hawaii	Oahu	Honolulu	21°15'34", -157°51'00"	25
10COIFishC17	FLHI488-12	2011	99.67	380	Gobiiformes	Gobiidae	Eviota	Eviota epiphanes	KANB122-18	BOLD:AAG2563	Hawaii	Oahu	Honolulu	21°15'34", -157°51'00"	50
10COIFishC18	FLHI489-12	2011	99.81	365	Kurtiformes	Apogonidae	Foa	Foa brachygramma	KANB212-20	BOLD:AAG2568	Hawaii	Oahu	Honolulu	21°15'34", -157°51'00"	50
10COIFishC19	FLHI490-12	2011	99.81	347	Myctophiformes	Myctophidae	Diaphus	Diaphus brachycephalus		BOLD:AAE0838	Hawaii	Oahu	Honolulu	21°15'34", -157°51'00"	50
10COIFishC20	FLHI491-12	2011	93.2	383	Myctophiformes	Myctophidae	Lampanyctus	Lampanyctus festivus	ANGBF624-12	BOLD:AAF2855	Hawaii	Oahu	Honolulu	21°15'34", -157°51'00"	50
10COIFishC21	FLHI492-12	2011	99.66	347	Myctophiformes	Myctophidae	Diaphus	Diaphus bertelseni	FOAO976-15	BOLD:AAG2601	Hawaii	Oahu	Honolulu	21°15'34", -157°51'00"	50
10COIFishC22	FLHI493-12	2011	99.32	408	Myctophiformes	Myctophidae	Benthosema	Benthosema fibulatum	GBGCA11024-15	BOLD:AAG2577	Hawaii	Oahu	Honolulu	21°15'34", -157°51'00"	50
10COIFishC25	FLHI496-12	2011	99.81	336	Gobiiformes	Gobiidae	Eviota	Eviota epiphanes	KANB128-18	BOLD:AAG2563	Hawaii	Oahu	Honolulu	21°15'34", -157°51'00"	50
10COIFishC26	FLHI497-12	2011	99.6	349	Myctophiformes	Myctophidae	Benthosema	Benthosema fibulatum	GBGCA11024-15	BOLD:AAG2577	Hawaii	Oahu	Honolulu	21°15'34", -157°51'00"	50
10COIFishC28	FLHI499-12	2011	99.44	379	Beloniformes	Exocoetidae	Prognichthys	Prognichthys sealei	SLICK052-19	BOLD:AAG2613	Hawaii	Oahu	Honolulu	21°15'34", -157°51'00"	50
10COIFishC30	FLHI501-12	2011	99.62	358	Kurtiformes	Apogonidae	Foa	Foa brachygramma	KANB033-17	BOLD:AAG2568	Hawaii	Oahu	Honolulu	21°15'34", -157°51'00"	50
10COIFishC33	FLHI504-12	2011	100	354	Gobiiformes	Gobiidae	Eviota	Eviota epiphanes	KANB120-18	BOLD:AAG2563	Hawaii	Oahu	Honolulu	21°15'34", -157°51'00"	50
10COIFishC34	FLHI505-12	2011	99.52	380	Myctophiformes	Myctophidae	Diaphus	Diaphus schmidti	GBGCA11069-15	BOLD:AAG2586	Hawaii	Oahu	Honolulu	21°15'34", -157°51'00"	50
10COIFishC35	FLHI506-12	2011	99.58	301	Myctophiformes	Myctophidae	Benthosema	Benthosema fibulatum	GBGCA5870-13	BOLD:AAG2577	Hawaii	Oahu	Honolulu	21°15'34", -157°51'00"	50
10COIFishC37	FLHI508-12	2011	99.62	358	Kurtiformes	Apogonidae	Foa	Foa brachygramma	KANB211-20	BOLD:AAG2568	Hawaii	Oahu	Honolulu	21°15'34", -157°51'00"	50
10COIFishC39	FLHI510-12	2011	100	336	Ophidiiformes	Ophidiidae	Brotula	Brotula multibarbata	FOAO2253-20	BOLD:AAZ8594	Hawaii	Oahu	Honolulu	21°15'34", -157°51'00"	50
10COIFishC40	FLHI511-12	2011	100	424	Blenniiformes	Blenniidae	Cirripectes	Cirripectes vanderbilti	GBMNB11033-20	BOLD:AAG2597	Hawaii	Oahu	Honolulu	21°15'34", -157°51'00"	50
10COIFishC41	FLHI512-12	2011	100	349	Gobiiformes	Gobiidae	Eviota	Eviota epiphanes	KANB007-17	BOLD:AAG2563	Hawaii	Oahu	Honolulu	21°15'34", -157°51'00"	50
10COIFishC44	FLHI515-12	2011	97.39	417	Kurtiformes	Apogonidae	Apogonichthys	Apogonichthys perdix	MARQ494-12	BOLD:ACC5213	Hawaii	Oahu	Honolulu	21°15'34", -157°51'00"	50
10COIFishC45	FLHI516-12	2011	100	362	Gobiiformes	Gobiidae	Eviota	Eviota epiphanes	KANB122-18	BOLD:AAG2563	Hawaii	Oahu	Honolulu	21°15'34", -157°51'00"	50
10COIFishC46	FLHI517-12	2011	99.6	316	Myctophiformes	Myctophidae	Diaphus	Diaphus sp.		BOLD:ABV1877	Hawaii	Oahu	Honolulu	21°15'34", -157°51'00"	50
11COIFishC04	FLHI652-12	2011	100	354	Gobiiformes	Gobiidae	Eviota	Eviota epiphanes	KANB121-18	BOLD:AAG2563	Hawaii	Oahu	Honolulu	21°15'34", -157°51'00"	50
11COIFishC06	FLHI654-12	2011	99.51	420	Tetraodontiformes	Tetraodontidae	Torquigener	Torquigener altipinnis	FNZ225-06	BOLD:AAG3690	Hawaii	Oahu	Honolulu	21°15'34", -157°51'00"	50
11COIFishC100	FLHI748-12	2011	99.66	360	Gobiiformes	Gobiidae	Eviota	Eviota epiphanes	KANB120-18	BOLD:AAG2563	Hawaii	Oahu	Honolulu	21°15'34", -157°51'00"	50
11COIFishC101	FLHI749-12	2011	100	356	Gobiiformes	Gobiidae	Eviota	Eviota epiphanes	KANB121-18	BOLD:AAG2563	Hawaii	Oahu	Honolulu	21°15'34", -157°51'00"	50
11COIFishC104	FLHI752-12	2011	100	362	Gobiiformes	Gobiidae	Eviota	Eviota epiphanes	KANB120-18	BOLD:AAG2563	Hawaii	Oahu	Honolulu	21°15'34", -157°51'00"	50
11COIFishC105	FLHI753-12	2011	100	378	Gobiiformes	Gobiidae	Eviota	Eviota epiphanes	KANB007-17	BOLD:AAG2563	Hawaii	Oahu	Honolulu	21°15'34", -157°51'00"	50
11COIFishC106	FLHI754-12	2011	100	382	Gobiiformes	Gobiidae	Eviota	Eviota epiphanes	KANB121-18	BOLD:AAG2563	Hawaii	Oahu	Honolulu	21°15'34", -157°51'00"	50
11COIFishC109	FLHI757-12	2011	100	339	Gobiiformes	Gobiidae	Eviota	Eviota epiphanes	KANB122-18	BOLD:AAG2563	Hawaii	Oahu	Honolulu	21°15'34", -157°51'00"	50
11COIFishC110	FLHI758-12	2011	100	382	Gobiiformes	Gobiidae	Eviota	Eviota epiphanes	KANB121-18	BOLD:AAG2563	Hawaii	Oahu	Honolulu	21°15'34", -157°51'00"	50
11COIFishC113	FLHI761-12	2011	100	382	Gobiiformes	Gobiidae	Eviota	Eviota epiphanes	KANB007-17	BOLD:AAG2563	Hawaii	Oahu	Honolulu	21°15'34", -157°51'00"	50
11COIFishC12	FLHI660-12	2011	99.52	433	Tetraodontiformes	Tetraodontidae	Torquigener	Torquigener altipinnis	FNZ219-06	BOLD:AAG3690	Hawaii	Oahu	Honolulu	21°15'34", -157°51'00"	50
11COIFishC14	FLHI662-12	2011	99.67	398	Myctophiformes	Myctophidae	Notoscopelus	Notoscopelus caudispinosus	FOAO416-15	BOLD:AAI2430	Hawaii	Oahu	Honolulu	21°15'34", -157°51'00"	50
11COIFishC19	FLHI667-12	2011	100	371	Perciformes	Pomacanthidae	Centropyge	Centropyge acanthops	ANGBF39439-19	BOLD:ACC1023	Hawaii	Oahu	Honolulu	21°15'34", -157°51'00"	50
11COIFishC21	FLHI669-12	2011	100	354	Gobiiformes	Gobiidae	Eviota	Eviota epiphanes	KANB122-18	BOLD:AAG2563	Hawaii	Oahu	Honolulu	21°15'34", -157°51'00"	50
11COIFishC22	FLHI670-12	2011	99.81	358	Callionymiformes	Callionymidae	Callionymus	Callionymus decoratus	FLHI448-12	BOLD:AAW8705	Hawaii	Oahu	Honolulu	21°15'34", -157°51'00"	50
11COIFishC23	FLHI671-12	2011	99.67	378	Myctophiformes	Myctophidae	Triphoturus	Triphoturus nigrescens	ANGBF22612-19		Hawaii	Oahu	Honolulu	21°15'34", -157°51'00"	50
11COIFishC26	FLHI674-12	2011	99.65	390	Kurtiformes	Apogonidae	Foa	Foa brachygramma	KANB212-20	BOLD:AAG2568	Hawaii	Oahu	Honolulu	21°15'34", -157°51'00"	50
11COIFishC27	FLHI675-12	2011	89.43	375	Kurtiformes	Apogonidae	Rhabdamia	Rhabdamia sp. New Caledonia	RESIC619-11	BOLD:AAY9286	Hawaii	Oahu	Honolulu	21°15'34", -157°51'00"	50
11COIFishC29	FLHI677-12	2011	87.06	387	Aulopiformes	Paralepididae	Lestidium	Lestidium atlanticum	BACQ297-16	BOLD:AAJ1431	Hawaii	Oahu	Honolulu	21°15'34", -157°51'00"	50
11COIFishC32	FLHI680-12	2011	99.67	415	Kurtiformes	Apogonidae	Foa	Foa brachygramma	KANB212-20	BOLD:AAG2568	Hawaii	Oahu	Honolulu	21°15'34", -157°51'00"	50
11COIFishC33	FLHI681-12	2011	100	385	Scombriformes	Gempylidae	Diplospinus	Diplospinus multistriatus		BOLD:AAD7109	Hawaii	Oahu	Honolulu	21°15'34", -157°51'00"	50
11COIFishC36	FLHI684-12	2011	85.77	425	Carangiformes	Carangidae	Alepes	Alepes melanoptera	DBMF710-10		Hawaii	Oahu	Honolulu	21°15'34", -157°51'00"	50
11COIFishC37	FLHI685-12	2011	99.35	393	Gobiiformes	Gobiidae	Bathygobius	Bathygobius cocosensis	KANB124-18	BOLD:AAG2567	Hawaii	Oahu	Honolulu	21°15'34", -157°51'00"	50
11COIFishC39	FLHI687-12	2011	99.64	332	Gobiiformes	Gobiidae	Eviota	Eviota epiphanes	KANB120-18	BOLD:AAG2563	Hawaii	Oahu	Honolulu	21°15'34", -157°51'00"	50
11COIFishC41	FLHI689-12	2011	99.82	374	Myctophiformes	Myctophidae	Hygophum	Hygophum proximum	FLHI716-12	BOLD:AAG2589	Hawaii	Oahu	Honolulu	21°15'34", -157°51'00"	50
11COIFishC42	FLHI690-12	2011	99.66	363	Gobiiformes	Gobiidae	Eviota	Eviota epiphanes	KANB121-18	BOLD:AAG2563	Hawaii	Oahu	Honolulu	21°15'34", -157°51'00"	50
11COIFishC45	FLHI693-12	2011	99.02	372	Myctophiformes	Myctophidae	Myctophum	Myctophum obtusirostre	GBGCA11145-15	BOLD:ACI7198	Hawaii	Oahu	Honolulu	21°15'34", -157°51'00"	50
11COIFishC46	FLHI694-12	2011	100	365	Gobiiformes	Gobiidae	Eviota	Eviota epiphanes	KANB121-18	BOLD:AAG2563	Hawaii	Oahu	Honolulu	21°15'34", -157°51'00"	50
11COIFishC48	FLHI696-12	2011	99.83	355	Myctophiformes	Myctophidae	Diaphus	Diaphus mollis		BOLD:AAC9267	Hawaii	Oahu	Honolulu	21°15'34", -157°51'00"	50
11COIFishC49	FLHI697-12	2011	99.84	398	Perciformes	Pomacanthidae	Centropyge	Centropyge fisheri	MARQ492-12	BOLD:ACC1023	Hawaii	Oahu	Honolulu	21°15'34", -157°51'00"	50
11COIFishC50	FLHI698-12	2011	91.28	372	Scombriformes	Gempylidae	Rexea	Rexea nakamurai	GBMTG5073-16	BOLD:ADC7504	Hawaii	Oahu	Honolulu	21°15'34", -157°51'00"	50
12COIFishA01	FLHI778-14	2012	99.84	429	Tetraodontiformes	Molidae	Ranzania	Ranzania laevis		BOLD:AAE7585	Hawaii	Oahu	Honolulu	21°15'34", -157°51'00"	1
12COIFishA02	FLHI779-14	2012	96.09	408	Ovalentaria	Pomacentridae	Chromis	Chromis abyssicola	GBMNB11532-20	BOLD:AED6783	Hawaii	Oahu	Honolulu	21°15'34", -157°51'00"	1
12COIFishA03	FLHI780-14	2012	89.29	425	Blenniiformes	Tripterygiidae	Helcogramma	Helcogramma inclinata	ZOSKT1152-16	BOLD:ADB0976	Hawaii	Oahu	Honolulu	21°15'34", -157°51'00"	1
12COIFishA04	FLHI781-14	2012	99.84	437	Blenniiformes	Blenniidae	Cirripectes	Cirripectes quagga	FLHI377-09	BOLD:AAF2879	Hawaii	Oahu	Honolulu	21°15'34", -157°51'00"	1
12COIFishA05	FLHI782-14	2012	100	382	Gobiiformes	Gobiidae	Eviota	Eviota epiphanes	KANB128-18	BOLD:AAG2563	Hawaii	Oahu	Honolulu	21°15'34", -157°51'00"	1
12COIFishA06	FLHI783-14	2012	94.5	423	Blenniiformes	Blenniidae	Blenniella	Blenniella gibbifrons	GAMBA237-12	BOLD:AAI8757	Hawaii	Oahu	Honolulu	21°15'34", -157°51'00"	1
12COIFishA08	FLHI785-14	2012	99.84	387	Myctophiformes	Myctophidae	Ceratoscopelus	Ceratoscopelus warmingii	FLHI968-14	BOLD:AAT9399	Hawaii	Oahu	Honolulu	21°15'34", -157°51'00"	1
12COIFishA09	FLHI786-14	2012	100	383	Gobiiformes	Gobiidae	Eviota	Eviota epiphanes	KANB120-18	BOLD:AAG2563	Hawaii	Oahu	Honolulu	21°15'34", -157°51'00"	1
12COIFishA10	FLHI787-14	2012	100	382	Gobiiformes	Gobiidae	Eviota	Eviota epiphanes	KANB121-18	BOLD:AAG2563	Hawaii	Oahu	Honolulu	21°15'34", -157°51'00"	1
12COIFishA11	FLHI788-14	2012	85.54	454	Blenniiformes	Blenniidae	Entomacrodus	Entomacrodus chiostictus	ANGBF32352-19	BOLD:ADX0785	Hawaii	Oahu	Honolulu	21°15'34", -157°51'00"	1
12COIFishA12	FLHI789-14	2012	100	422	Kurtiformes	Apogonidae	Pristiapogon	Pristiapogon kallopterus		BOLD:ABZ7996	Hawaii	Oahu	Honolulu	21°15'34", -157°51'00"	1
12COIFishA13	FLHI790-14	2012	100	423	Tetraodontiformes	Molidae	Ranzania	Ranzania laevis	FLHI957-14	BOLD:AAE7585	Hawaii	Oahu	Honolulu	21°15'34", -157°51'00"	1
12COIFishA14	FLHI791-14	2012	99.68	414	Ovalentaria	Pomacentridae	Abudefduf	Abudefduf vaigiensis	KANB189-20	BOLD:AAG2565	Hawaii	Oahu	Honolulu	21°15'34", -157°51'00"	1
12COIFishA17	FLHI792-14	2012	89.67	426	Blenniiformes	Tripterygiidae	Enneapterygius	Enneapterygius etheostoma	ZOSKT1154-16	BOLD:ADB0976	Hawaii	Oahu	Honolulu	21°15'34", -157°51'00"	1
12COIFishA18	FLHI793-14	2012	100	399	Kurtiformes	Apogonidae	Pristiapogon	Pristiapogon kallopterus	FLHI789-14	BOLD:ABZ7996	Hawaii	Oahu	Honolulu	21°15'34", -157°51'00"	1
12COIFishA19	FLHI794-14	2012	89.67	427	Blenniiformes	Tripterygiidae	Enneapterygius	Enneapterygius etheostoma	ZOSKT1154-16	BOLD:ADB0976	Hawaii	Oahu	Honolulu	21°15'34", -157°51'00"	1
12COIFishA20	FLHI795-14	2012	99.69	441	Kurtiformes	Apogonidae	Foa	Foa brachygramma	KANB133-18	BOLD:AAG2568	Hawaii	Oahu	Honolulu	21°15'34", -157°51'00"	1
12COIFishA21	FLHI796-14	2012	100	414	Ovalentaria	Pomacentridae	Abudefduf	Abudefduf abdominalis	FLHI852-14	BOLD:AAG2565	Hawaii	Oahu	Honolulu	21°15'34", -157°51'00"	1
12COIFishA22	FLHI797-14	2012	99.84	381	Gobiiformes	Gobiidae	Eviota	Eviota epiphanes	KANB128-18	BOLD:AAG2563	Hawaii	Oahu	Honolulu	21°15'34", -157°51'00"	1
12COIFishA23	FLHI798-14	2012	96.82	390	Myctophiformes	Myctophidae	Bolinichthys	Bolinichthys sp. SepS-12-81	ANGBF22377-19		Hawaii	Oahu	Honolulu	21°15'34", -157°51'00"	1
12COIFishA25	FLHI799-14	2012	100	423	Tetraodontiformes	Molidae	Ranzania	Ranzania laevis	FLHI333-09	BOLD:AAE7585	Hawaii	Oahu	Honolulu	21°15'34", -157°51'00"	1
12COIFishA26	FLHI800-14	2012	96.98	390	Myctophiformes	Myctophidae	Bolinichthys	Bolinichthys sp. SepS-12-81	ANGBF22377-19		Hawaii	Oahu	Honolulu	21°15'34", -157°51'00"	1
12COIFishA27	FLHI801-14	2012	85.54	457	Blenniiformes	Blenniidae	Entomacrodus	Entomacrodus chiostictus	ANGBF32352-19	BOLD:ADX0785	Hawaii	Oahu	Honolulu	21°15'34", -157°51'00"	1
12COIFishA28	FLHI802-14	2012	100	382	Gobiiformes	Gobiidae	Eviota	Eviota epiphanes	KANB121-18	BOLD:AAG2563	Hawaii	Oahu	Honolulu	21°15'34", -157°51'00"	1
12COIFishA29	FLHI803-14	2012	99.84	382	Myctophiformes	Myctophidae	Bolinichthys	Bolinichthys distofax	FLHI851-14	BOLD:AAG2615	Hawaii	Oahu	Honolulu	21°15'34", -157°51'00"	1
12COIFishA30	FLHI804-14	2012	100	429	Kurtiformes	Apogonidae	Foa	Foa brachygramma	KANB212-20	BOLD:AAG2568	Hawaii	Oahu	Honolulu	21°15'34", -157°51'00"	1
12COIFishA31	FLHI805-14	2012	100	390	Stomiiformes	Gonostomatidae	Cyclothone	Cyclothone sp. SepS-13-41	ANGBF45429-19	BOLD:AAG2598	Hawaii	Oahu	Honolulu	21°15'34", -157°51'00"	1
12COIFishA32	FLHI806-14	2012	89.88	399	Aulopiformes	Chlorophthalmidae	Chlorophthalmus	Chlorophthalmus sp.		BOLD:ACH1479	Hawaii	Oahu	Honolulu	21°15'34", -157°51'00"	1
12COIFishA33	FLHI807-14	2012	85.59	438	Blenniiformes	Blenniidae	Entomacrodus	Entomacrodus chiostictus	ANGBF32352-19	BOLD:ADX0785	Hawaii	Oahu	Honolulu	21°15'34", -157°51'00"	1
12COIFishA34	FLHI808-14	2012	100	382	Gobiiformes	Gobiidae	Eviota	Eviota epiphanes	KANB007-17	BOLD:AAG2563	Hawaii	Oahu	Honolulu	21°15'34", -157°51'00"	1
12COIFishA35	FLHI809-14	2012	100	358	Gobiiformes	Gobiidae	Eviota	Eviota epiphanes	KANB128-18	BOLD:AAG2563	Hawaii	Oahu	Honolulu	21°15'34", -157°51'00"	1
12COIFishA36	FLHI810-14	2012	100	419	Kurtiformes	Apogonidae	Pristiapogon	Pristiapogon kallopterus		BOLD:ABZ7996	Hawaii	Oahu	Honolulu	21°15'34", -157°51'00"	1
12COIFishA37	FLHI811-14	2012	100	399	Gobiiformes	Gobiidae	Bathygobius	Bathygobius cocosensis	KANB147-18	BOLD:AAG2567	Hawaii	Oahu	Honolulu	21°15'34", -157°51'00"	1
12COIFishA38	FLHI812-14	2012	87.15	423	Gobiiformes	Gobiidae	Priolepis	Priolepis kappa	AUSTR353-13	BOLD:ACC5175	Hawaii	Oahu	Honolulu	21°15'34", -157°51'00"	1
12COIFishA39	FLHI813-14	2012	89.86	426	Blenniiformes	Tripterygiidae	Enneapterygius	Enneapterygius etheostoma	ZOSKT1154-16	BOLD:ADB0976	Hawaii	Oahu	Honolulu	21°15'34", -157°51'00"	1
12COIFishA40	FLHI814-14	2012	100	382	Gobiiformes	Gobiidae	Eviota	Eviota epiphanes	KANB128-18	BOLD:AAG2563	Hawaii	Oahu	Honolulu	21°15'34", -157°51'00"	1
12COIFishA41	FLHI815-14	2012	100	420	Ovalentaria	Pomacentridae	Abudefduf	Abudefduf vaigiensis	KANB185-20	BOLD:AAG2565	Hawaii	Oahu	Honolulu	21°15'34", -157°51'00"	1
12COIFishA42	FLHI816-14	2012	100	422	Ovalentaria	Pomacentridae	Abudefduf	Abudefduf vaigiensis	GOAIL231-17	BOLD:ACK8109	Hawaii	Oahu	Honolulu	21°15'34", -157°51'00"	1
12COIFishA43	FLHI817-14	2012	99.84	432	Kurtiformes	Apogonidae	Foa	Foa brachygramma	KANB211-20	BOLD:AAG2568	Hawaii	Oahu	Honolulu	21°15'34", -157°51'00"	1
12COIFishA44	FLHI818-14	2012	99.84	390	Stomiiformes	Gonostomatidae	Cyclothone	Cyclothone sp. SepS-13-33	ANGBF45427-19	BOLD:AAG2598	Hawaii	Oahu	Honolulu	21°15'34", -157°51'00"	1
12COIFishA45	FLHI819-14	2012	96.83	390	Myctophiformes	Myctophidae	Bolinichthys	Bolinichthys sp. SepS-12-81	ANGBF22377-19		Hawaii	Oahu	Honolulu	21°15'34", -157°51'00"	1
12COIFishA46	FLHI820-14	2012	89.67	433	Blenniiformes	Tripterygiidae	Enneapterygius	Enneapterygius etheostoma	ZOSKT1154-16	BOLD:ADB0976	Hawaii	Oahu	Honolulu	21°15'34", -157°51'00"	1
12COIFishA47	FLHI821-14	2012	100	375	Perciformes	Mullidae	Parupeneus	Parupeneus pleurostigma	FLHI255-08	BOLD:AAD6266	Hawaii	Oahu	Honolulu	21°15'34", -157°51'00"	1
12COIFishA48	FLHI822-14	2012	100	414	Ovalentaria	Pomacentridae	Abudefduf	Abudefduf abdominalis	FLHI852-14	BOLD:AAG2565	Hawaii	Oahu	Honolulu	21°15'34", -157°51'00"	1
12COIFishA49	FLHI823-14	2012	99.84	396	Gobiiformes	Gobiidae	Bathygobius	Bathygobius cocosensis	KANB147-18	BOLD:AAG2567	Hawaii	Oahu	Honolulu	21°15'34", -157°51'00"	1
12COIFishA50	FLHI824-14	2012	89.67	426	Blenniiformes	Tripterygiidae	Helcogramma	Helcogramma inclinata	ZOSKT1152-16	BOLD:ADB0976	Hawaii	Oahu	Honolulu	21°15'34", -157°51'00"	1
12COIFishA51	FLHI825-14	2012	85.54	454	Blenniiformes	Blenniidae	Entomacrodus	Entomacrodus chiostictus	ANGBF32352-19	BOLD:ADX0785	Hawaii	Oahu	Honolulu	21°15'34", -157°51'00"	1
12COIFishA52	FLHI826-14	2012	100	382	Gobiiformes	Gobiidae	Eviota	Eviota epiphanes	KANB122-18	BOLD:AAG2563	Hawaii	Oahu	Honolulu	21°15'34", -157°51'00"	1
12COIFishA54	FLHI827-14	2012	99.84	436	Blenniiformes	Blenniidae	Cirripectes	Cirripectes quagga	FLHI377-09	BOLD:AAF2879	Hawaii	Oahu	Honolulu	21°15'34", -157°51'00"	1
12COIFishA55	FLHI828-14	2012	100	382	Gobiiformes	Gobiidae	Eviota	Eviota epiphanes	KANB007-17	BOLD:AAG2563	Hawaii	Oahu	Honolulu	21°15'34", -157°51'00"	1
12COIFishA56	FLHI829-14	2012	99.84	423	Blenniiformes	Blenniidae	Cirripectes	Cirripectes vanderbilti	GBMNB11046-20	BOLD:AAG2597	Hawaii	Oahu	Honolulu	21°15'34", -157°51'00"	1
12COIFishA57	FLHI830-14	2012	99.68	408	Myctophiformes	Myctophidae	Gymnoscopelus	Gymnoscopelus nicholsi	GBGCA11099-15	BOLD:AAG2569	Hawaii	Oahu	Honolulu	21°15'34", -157°51'00"	1
12COIFishA59	FLHI831-14	2012	89.38	403	Kurtiformes	Apogonidae	Ostorhinchus	Ostorhinchus chalcius		BOLD:AEE6731	Hawaii	Oahu	Honolulu	21°15'34", -157°51'00"	1
12COIFishA60	FLHI832-14	2012	100	382	Gobiiformes	Gobiidae	Eviota	Eviota epiphanes	KANB120-18	BOLD:AAG2563	Hawaii	Oahu	Honolulu	21°15'34", -157°51'00"	1
12COIFishA61	FLHI833-14	2012	99.84	382	Gobiiformes	Gobiidae	Eviota	Eviota epiphanes	KANB007-17	BOLD:AAG2563	Hawaii	Oahu	Honolulu	21°15'34", -157°51'00"	1
12COIFishA62	FLHI834-14	2012	99.68	396	Gobiiformes	Gobiidae	Bathygobius	Bathygobius cocosensis	KANB036-17	BOLD:AAG2567	Hawaii	Oahu	Honolulu	21°15'34", -157°51'00"	1
12COIFishA63	FLHI835-14	2012	97.14	390	Myctophiformes	Myctophidae	Bolinichthys	Bolinichthys sp. SepS-12-81	ANGBF22377-19		Hawaii	Oahu	Honolulu	21°15'34", -157°51'00"	1
12COIFishA64	FLHI836-14	2012	89.13	423	Blenniiformes	Tripterygiidae	Helcogramma	Helcogramma inclinata	ZOSKT1152-16	BOLD:ADB0976	Hawaii	Oahu	Honolulu	21°15'34", -157°51'00"	1
12COIFishA67	FLHI837-14	2012	93.12	354	Myctophiformes	Myctophidae	Lampanyctus	Lampanyctus festivus	ANGBF624-12	BOLD:AAF2855	Hawaii	Oahu	Honolulu	21°15'34", -157°51'00"	1
12COIFishA68	FLHI838-14	2012	99.18	375	Stomiiformes	Gonostomatidae	Cyclothone	Cyclothone sp.		BOLD:AAG2598	Hawaii	Oahu	Honolulu	21°15'34", -157°51'00"	1
12COIFishA69	FLHI839-14	2012	100	382	Gobiiformes	Gobiidae	Eviota	Eviota epiphanes	KANB121-18	BOLD:AAG2563	Hawaii	Oahu	Honolulu	21°15'34", -157°51'00"	1
12COIFishA70	FLHI840-14	2012	99.84	373	Myctophiformes	Myctophidae	Ceratoscopelus	Ceratoscopelus warmingii	ANGBF22398-19		Hawaii	Oahu	Honolulu	21°15'34", -157°51'00"	1
12COIFishA72	FLHI841-14	2012	100	420	Ovalentaria	Pomacentridae	Abudefduf	Abudefduf vaigiensis	ZOSKT2653-16	BOLD:ACK8109	Hawaii	Oahu	Honolulu	21°15'34", -157°51'00"	1
12COIFishA75	FLHI842-14	2012	89.58	410	Blenniiformes	Tripterygiidae	Enneapterygius	Enneapterygius etheostoma	ZOSKT1154-16	BOLD:ADB0976	Hawaii	Oahu	Honolulu	21°15'34", -157°51'00"	1
12COIFishA77	FLHI843-14	2012	91.81	398	Syngnathiformes	Syngnathidae	Halicampus	Halicampus brocki	GBMIN121478-17	BOLD:ADL5323	Hawaii	Oahu	Honolulu	21°15'34", -157°51'00"	1
12COIFishA78	FLHI844-14	2012	99.31	429	Clupeiformes	Engraulidae	Encrasicholina	Encrasicholina punctifer	IMS020-15	BOLD:AAF8837	Hawaii	Oahu	Honolulu	21°15'34", -157°51'00"	1
12COIFishA81	FLHI846-14	2012	100	381	Gobiiformes	Gobiidae	Eviota	Eviota epiphanes	KANB121-18	BOLD:AAG2563	Hawaii	Oahu	Honolulu	21°15'34", -157°51'00"	1
12COIFishA82	FLHI847-14	2012	100	381	Myctophiformes	Myctophidae	Diaphus	Diaphus anderseni		BOLD:AAG2571	Hawaii	Oahu	Honolulu	21°15'34", -157°51'00"	1
12COIFishA83	FLHI848-14	2012	97.32	390	Myctophiformes	Myctophidae	Bolinichthys	Bolinichthys sp. SepS-12-81	ANGBF22377-19		Hawaii	Oahu	Honolulu	21°15'34", -157°51'00"	1
12COIFishA84	FLHI849-14	2012	99.84	439	Blenniiformes	Blenniidae	Cirripectes	Cirripectes obscurus	AUSTR544-13	BOLD:AAG2625	Hawaii	Oahu	Honolulu	21°15'34", -157°51'00"	1
12COIFishA86	FLHI851-14	2012	99.84	381	Myctophiformes	Myctophidae	Bolinichthys	Bolinichthys distofax	FLHI803-14	BOLD:AAG2615	Hawaii	Oahu	Honolulu	21°15'34", -157°51'00"	1
12COIFishA87	FLHI852-14	2012	100	414	Ovalentaria	Pomacentridae	Abudefduf	Abudefduf abdominalis	FLHI822-14	BOLD:AAG2565	Hawaii	Oahu	Honolulu	21°15'34", -157°51'00"	1
12COIFishA88	FLHI853-14	2012	85.36	456	Blenniiformes	Blenniidae	Entomacrodus	Entomacrodus chiostictus	ANGBF32352-19	BOLD:ADX0785	Hawaii	Oahu	Honolulu	21°15'34", -157°51'00"	1
12COIFishA89	FLHI854-14	2012	99.64	361	Gobiiformes	Gobiidae	Eviota	Eviota epiphanes	KANB007-17	BOLD:AAG2563	Hawaii	Oahu	Honolulu	21°15'34", -157°51'00"	1
12COIFishA90	FLHI855-14	2012	99.84	444	Blenniiformes	Blenniidae	Cirripectes	Cirripectes obscurus	AUSTR544-13	BOLD:AAG2625	Hawaii	Oahu	Honolulu	21°15'34", -157°51'00"	1
12COIFishA91	FLHI856-14	2012	100	382	Gobiiformes	Gobiidae	Eviota	Eviota epiphanes	KANB120-18	BOLD:AAG2563	Hawaii	Oahu	Honolulu	21°15'34", -157°51'00"	1
12COIFishA94	FLHI857-14	2012	100	355	Gobiiformes	Gobiidae	Eviota	Eviota epiphanes	KANB120-18	BOLD:AAG2563	Hawaii	Oahu	Honolulu	21°15'34", -157°51'00"	1
12COIFishA95	FLHI858-14	2012	99.34	382	Gobiiformes	Gobiidae	Eviota	Eviota epiphanes	KANB122-18	BOLD:AAG2563	Hawaii	Oahu	Honolulu	21°15'34", -157°51'00"	1
12COIFishA96	FLHI859-14	2012	100	420	Ovalentaria	Pomacentridae	Abudefduf	Abudefduf abdominalis	FLHI093-08	BOLD:AAG2565	Hawaii	Oahu	Honolulu	21°15'34", -157°51'00"	1
12COIFishB01	FLHI860-14	2012	100	382	Gobiiformes	Gobiidae	Eviota	Eviota epiphanes	KANB120-18	BOLD:AAG2563	Hawaii	Oahu	Honolulu	21°15'34", -157°51'00"	25
12COIFishB02	FLHI861-14	2012	99.66	371	Myctophiformes	Myctophidae	Gymnoscopelus	Gymnoscopelus nicholsi	GBGCA11099-15	BOLD:AAG2569	Hawaii	Oahu	Honolulu	21°15'34", -157°51'00"	25
12COIFishB03	FLHI862-14	2012	100	437	Tetraodontiformes	Molidae	Ranzania	Ranzania laevis	FLHI394-09	BOLD:AAE7585	Hawaii	Oahu	Honolulu	21°15'34", -157°51'00"	25
12COIFishB04	FLHI863-14	2012	89.31	426	Blenniiformes	Tripterygiidae	Enneapterygius	Enneapterygius etheostoma	ZOSKT1154-16	BOLD:ADB0976	Hawaii	Oahu	Honolulu	21°15'34", -157°51'00"	25
12COIFishB05	FLHI864-14	2012	99.53	425	Kurtiformes	Apogonidae	Foa	Foa brachygramma	KANB212-20	BOLD:AAG2568	Hawaii	Oahu	Honolulu	21°15'34", -157°51'00"	25
12COIFishB07	FLHI866-14	2012	100	423	Labriformes	Scaridae	Scarus	Scarus psittacus	BIFZC400-17	BOLD:AAB8901	Hawaii	Oahu	Honolulu	21°15'34", -157°51'00"	25
12COIFishB08	FLHI867-14	2012	99.84	399	Gobiiformes	Gobiidae	Bathygobius	Bathygobius cocosensis	KANB146-18	BOLD:AAG2567	Hawaii	Oahu	Honolulu	21°15'34", -157°51'00"	25
12COIFishB09	FLHI868-14	2012	100	382	Gobiiformes	Gobiidae	Eviota	Eviota epiphanes	KANB121-18	BOLD:AAG2563	Hawaii	Oahu	Honolulu	21°15'34", -157°51'00"	25
12COIFishB100	FLHI959-14	2012	100	382	Gobiiformes	Gobiidae	Eviota	Eviota epiphanes	KANB120-18	BOLD:AAG2563	Hawaii	Oahu	Honolulu	21°15'34", -157°51'00"	25
12COIFishB102	FLHI961-14	2012	100	382	Gobiiformes	Gobiidae	Eviota	Eviota epiphanes	KANB120-18	BOLD:AAG2563	Hawaii	Oahu	Honolulu	21°15'34", -157°51'00"	25
12COIFishB103	FLHI962-14	2012	100	423	Tetraodontiformes	Molidae	Ranzania	Ranzania laevis	FLHI119-08	BOLD:AAE7585	Hawaii	Oahu	Honolulu	21°15'34", -157°51'00"	25
12COIFishB105	FLHI964-14	2012	99.67	393	Myctophiformes	Myctophidae	Gymnoscopelus	Gymnoscopelus nicholsi	GBGCA11099-15	BOLD:AAG2569	Hawaii	Oahu	Honolulu	21°15'34", -157°51'00"	25
12COIFishB106	FLHI965-14	2012	100	329	Gobiiformes	Gobiidae	Eviota	Eviota epiphanes	KANB122-18	BOLD:AAG2563	Hawaii	Oahu	Honolulu	21°15'34", -157°51'00"	25
12COIFishB108	FLHI967-14	2012	89.79	406	Kurtiformes	Apogonidae	Ostorhinchus	Ostorhinchus doederleini	GBGCA11467-15	BOLD:AAC5894	Hawaii	Oahu	Honolulu	21°15'34", -157°51'00"	25
12COIFishB109	FLHI968-14	2012	100	375	Myctophiformes	Myctophidae	Ceratoscopelus	Ceratoscopelus warmingii	ANGBF22384-19	BOLD:AAT9399	Hawaii	Oahu	Honolulu	21°15'34", -157°51'00"	25
12COIFishB11	FLHI870-14	2012	99.83	366	Gobiiformes	Gobiidae	Eviota	Eviota epiphanes	KANB007-17	BOLD:AAG2563	Hawaii	Oahu	Honolulu	21°15'34", -157°51'00"	25
12COIFishB110	FLHI969-14	2012	100	365	Gobiiformes	Gobiidae	Eviota	Eviota epiphanes	KANB007-17	BOLD:AAG2563	Hawaii	Oahu	Honolulu	21°15'34", -157°51'00"	25
12COIFishB111	FLHI970-14	2012	100	437	Tetraodontiformes	Molidae	Ranzania	Ranzania laevis	FLHI159-08	BOLD:AAE7585	Hawaii	Oahu	Honolulu	21°15'34", -157°51'00"	25
12COIFishB112	FLHI971-14	2012	100	324	Gobiiformes	Gobiidae	Eviota	Eviota epiphanes	KANB121-18	BOLD:AAG2563	Hawaii	Oahu	Honolulu	21°15'34", -157°51'00"	25
12COIFishB13	FLHI872-14	2012	99.84	433	Tetraodontiformes	Molidae	Ranzania	Ranzania laevis	FLHI352-09	BOLD:AAE7585	Hawaii	Oahu	Honolulu	21°15'34", -157°51'00"	25
12COIFishB15	FLHI874-14	2012	100	382	Gobiiformes	Gobiidae	Eviota	Eviota epiphanes	KANB122-18	BOLD:AAG2563	Hawaii	Oahu	Honolulu	21°15'34", -157°51'00"	25
12COIFishB16	FLHI875-14	2012	99.67	387	Myctophiformes	Myctophidae	Gymnoscopelus	Gymnoscopelus nicholsi	GBGCA11099-15	BOLD:AAG2569	Hawaii	Oahu	Honolulu	21°15'34", -157°51'00"	25
12COIFishB17	FLHI876-14	2012	100	431	Blenniiformes	Blenniidae	Exallias	Exallias brevis	SBF749-11	BOLD:AAF6818	Hawaii	Oahu	Honolulu	21°15'34", -157°51'00"	25
12COIFishB21	FLHI880-14	2012	89.67	423	Blenniiformes	Tripterygiidae	Helcogramma	Helcogramma inclinata	ZOSKT1152-16	BOLD:ADB0976	Hawaii	Oahu	Honolulu	21°15'34", -157°51'00"	25
12COIFishB22	FLHI881-14	2012	100	380	Gobiiformes	Gobiidae	Eviota	Eviota epiphanes	KANB122-18	BOLD:AAG2563	Hawaii	Oahu	Honolulu	21°15'34", -157°51'00"	25
12COIFishB24	FLHI883-14	2012	99.81	364	Kurtiformes	Apogonidae	Foa	Foa brachygramma	KANB133-18	BOLD:AAG2568	Hawaii	Oahu	Honolulu	21°15'34", -157°51'00"	25
12COIFishB25	FLHI884-14	2012	100	402	Gobiiformes	Gobiidae	Bathygobius	Bathygobius cocosensis	KANB126-18	BOLD:AAG2567	Hawaii	Oahu	Honolulu	21°15'34", -157°51'00"	25
12COIFishB26	FLHI885-14	2012	100	382	Gobiiformes	Gobiidae	Eviota	Eviota epiphanes	KANB122-18	BOLD:AAG2563	Hawaii	Oahu	Honolulu	21°15'34", -157°51'00"	25
12COIFishB28	FLHI887-14	2012	99.68	408	Myctophiformes	Myctophidae	Gymnoscopelus	Gymnoscopelus nicholsi	GBGCA11099-15	BOLD:AAG2569	Hawaii	Oahu	Honolulu	21°15'34", -157°51'00"	25
12COIFishB30	FLHI889-14	2012	100	418	Gobiiformes	Gobiidae	Asterropteryx	Asterropteryx semipunctata	KANB294-20	BOLD:AAC0106	Hawaii	Oahu	Honolulu	21°15'34", -157°51'00"	25
12COIFishB32	FLHI891-14	2012	100	423	Tetraodontiformes	Molidae	Ranzania	Ranzania laevis	FLHI160-08	BOLD:AAE7585	Hawaii	Oahu	Honolulu	21°15'34", -157°51'00"	25
12COIFishB33	FLHI892-14	2012	100	382	Gobiiformes	Gobiidae	Eviota	Eviota epiphanes	KANB128-18	BOLD:AAG2563	Hawaii	Oahu	Honolulu	21°15'34", -157°51'00"	25
12COIFishB35	FLHI894-14	2012	100	420	Kurtiformes	Apogonidae	Foa	Foa brachygramma	KANB144-18	BOLD:AAG2568	Hawaii	Oahu	Honolulu	21°15'34", -157°51'00"	25
12COIFishB36	FLHI895-14	2012	99.84	420	Blenniiformes	Blenniidae	Cirripectes	Cirripectes vanderbilti		BOLD:AAG2597	Hawaii	Oahu	Honolulu	21°15'34", -157°51'00"	25
12COIFishB38	FLHI897-14	2012	99.68	425	Kurtiformes	Apogonidae	Foa	Foa brachygramma	KANB033-17	BOLD:AAG2568	Hawaii	Oahu	Honolulu	21°15'34", -157°51'00"	25
12COIFishB39	FLHI898-14	2012	100	402	Myctophiformes	Myctophidae	Gymnoscopelus	Gymnoscopelus nicholsi	GBGCA11099-15	BOLD:AAG2569	Hawaii	Oahu	Honolulu	21°15'34", -157°51'00"	25
12COIFishB40	FLHI899-14	2012	100	420	Gobiiformes	Gobiidae	Asterropteryx	Asterropteryx semipunctata	FLHI280-08	BOLD:AAC0106	Hawaii	Oahu	Honolulu	21°15'34", -157°51'00"	25
12COIFishB41	FLHI900-14	2012	100	382	Gobiiformes	Gobiidae	Eviota	Eviota epiphanes	KANB120-18	BOLD:AAG2563	Hawaii	Oahu	Honolulu	21°15'34", -157°51'00"	25
12COIFishB43	FLHI902-14	2012	89.29	425	Blenniiformes	Tripterygiidae	Helcogramma	Helcogramma inclinata	ZOSKT1152-16	BOLD:ADB0976	Hawaii	Oahu	Honolulu	21°15'34", -157°51'00"	25
12COIFishB45	FLHI904-14	2012	100	396	Carangiformes	Carangidae	Decapterus	Decapterus macrosoma		BOLD:ADI4344	Hawaii	Oahu	Honolulu	21°15'34", -157°51'00"	25
12COIFishB47	FLHI906-14	2012	99.68	425	Kurtiformes	Apogonidae	Foa	Foa brachygramma	KANB211-20	BOLD:AAG2568	Hawaii	Oahu	Honolulu	21°15'34", -157°51'00"	25
12COIFishB49	FLHI908-14	2012	99.84	375	Stomiiformes	Gonostomatidae	Cyclothone	Cyclothone sp.		BOLD:AAG2598	Hawaii	Oahu	Honolulu	21°15'34", -157°51'00"	25
12COIFishB50	FLHI909-14	2012	89.67	429	Blenniiformes	Tripterygiidae	Enneapterygius	Enneapterygius etheostoma	ZOSKT1154-16	BOLD:ADB0976	Hawaii	Oahu	Honolulu	21°15'34", -157°51'00"	25
12COIFishB51	FLHI910-14	2012	100	382	Gobiiformes	Gobiidae	Eviota	Eviota epiphanes	KANB120-18	BOLD:AAG2563	Hawaii	Oahu	Honolulu	21°15'34", -157°51'00"	25
12COIFishB52	FLHI911-14	2012	100	423	Tetraodontiformes	Molidae	Ranzania	Ranzania laevis	FLHI100-08	BOLD:AAE7585	Hawaii	Oahu	Honolulu	21°15'34", -157°51'00"	25
12COIFishB55	FLHI914-14	2012	100	393	Gobiiformes	Gobiidae	Bathygobius	Bathygobius cocosensis	KANB036-17	BOLD:AAG2567	Hawaii	Oahu	Honolulu	21°15'34", -157°51'00"	25
12COIFishB56	FLHI915-14	2012	89.47	380	Blenniiformes	Tripterygiidae	Enneapterygius	Enneapterygius etheostoma	ZOSKT1154-16	BOLD:ADB0976	Hawaii	Oahu	Honolulu	21°15'34", -157°51'00"	25
12COIFishB57	FLHI916-14	2012	100	382	Gobiiformes	Gobiidae	Eviota	Eviota epiphanes	KANB121-18	BOLD:AAG2563	Hawaii	Oahu	Honolulu	21°15'34", -157°51'00"	25
12COIFishB58	FLHI917-14	2012	100	382	Gobiiformes	Gobiidae	Eviota	Eviota epiphanes	KANB121-18	BOLD:AAG2563	Hawaii	Oahu	Honolulu	21°15'34", -157°51'00"	25
12COIFishB60	FLHI919-14	2012	100	382	Gobiiformes	Gobiidae	Eviota	Eviota epiphanes	KANB121-18	BOLD:AAG2563	Hawaii	Oahu	Honolulu	21°15'34", -157°51'00"	25
12COIFishB61	FLHI920-14	2012	100	382	Gobiiformes	Gobiidae	Eviota	Eviota epiphanes	KANB007-17	BOLD:AAG2563	Hawaii	Oahu	Honolulu	21°15'34", -157°51'00"	25
12COIFishB62	FLHI921-14	2012	98.57	402	Myctophiformes	Myctophidae	Gymnoscopelus	Gymnoscopelus nicholsi	GBGCA11099-15	BOLD:AAG2569	Hawaii	Oahu	Honolulu	21°15'34", -157°51'00"	25
12COIFishB64	FLHI923-14	2012	100	382	Gobiiformes	Gobiidae	Eviota	Eviota epiphanes	KANB128-18	BOLD:AAG2563	Hawaii	Oahu	Honolulu	21°15'34", -157°51'00"	25
12COIFishB68	FLHI927-14	2012	98.73	402	Myctophiformes	Myctophidae	Gymnoscopelus	Gymnoscopelus nicholsi	GBGCA11099-15	BOLD:AAG2569	Hawaii	Oahu	Honolulu	21°15'34", -157°51'00"	25
12COIFishB69	FLHI928-14	2012	100	382	Gobiiformes	Gobiidae	Eviota	Eviota epiphanes	KANB122-18	BOLD:AAG2563	Hawaii	Oahu	Honolulu	21°15'34", -157°51'00"	25
12COIFishB70	FLHI929-14	2012	99.84	438	Kurtiformes	Apogonidae	Foa	Foa brachygramma	KANB212-20	BOLD:AAG2568	Hawaii	Oahu	Honolulu	21°15'34", -157°51'00"	25
12COIFishB74	FLHI933-14	2012	89.67	433	Blenniiformes	Tripterygiidae	Helcogramma	Helcogramma inclinata	ZOSKT1152-16	BOLD:ADB0976	Hawaii	Oahu	Honolulu	21°15'34", -157°51'00"	25
12COIFishB75	FLHI934-14	2012	100	382	Gobiiformes	Gobiidae	Eviota	Eviota epiphanes	KANB128-18	BOLD:AAG2563	Hawaii	Oahu	Honolulu	21°15'34", -157°51'00"	25
12COIFishB76	FLHI935-14	2012	100	355	Gobiiformes	Gobiidae	Eviota	Eviota epiphanes	KANB128-18	BOLD:AAG2563	Hawaii	Oahu	Honolulu	21°15'34", -157°51'00"	25
12COIFishB77	FLHI936-14	2012	100	420	Kurtiformes	Apogonidae	Foa	Foa brachygramma	KANB144-18	BOLD:AAG2568	Hawaii	Oahu	Honolulu	21°15'34", -157°51'00"	25
12COIFishB78	FLHI937-14	2012	100	382	Gobiiformes	Gobiidae	Eviota	Eviota epiphanes	KANB121-18	BOLD:AAG2563	Hawaii	Oahu	Honolulu	21°15'34", -157°51'00"	25
12COIFishB80	FLHI939-14	2012	99.44	375	Myctophiformes	Myctophidae	Triphoturus	Triphoturus nigrescens	FLHI1156-14		Hawaii	Oahu	Honolulu	21°15'34", -157°51'00"	25
12COIFishB81	FLHI940-14	2012	100	382	Gobiiformes	Gobiidae	Eviota	Eviota epiphanes	KANB122-18	BOLD:AAG2563	Hawaii	Oahu	Honolulu	21°15'34", -157°51'00"	25
12COIFishB82	FLHI941-14	2012	100	382	Gobiiformes	Gobiidae	Eviota	Eviota epiphanes	KANB120-18	BOLD:AAG2563	Hawaii	Oahu	Honolulu	21°15'34", -157°51'00"	25
12COIFishB85	FLHI944-14	2012	100	382	Gobiiformes	Gobiidae	Eviota	Eviota epiphanes	KANB121-18	BOLD:AAG2563	Hawaii	Oahu	Honolulu	21°15'34", -157°51'00"	25
12COIFishB86	FLHI945-14	2012	100	437	Tetraodontiformes	Molidae	Ranzania	Ranzania laevis	FLHI029-08	BOLD:AAE7585	Hawaii	Oahu	Honolulu	21°15'34", -157°51'00"	25
12COIFishB88	FLHI947-14	2012	100	387	Gobiiformes	Gobiidae	Eviota	Eviota epiphanes	KANB007-17	BOLD:AAG2563	Hawaii	Oahu	Honolulu	21°15'34", -157°51'00"	25
12COIFishB90	FLHI949-14	2012	89.27	392	Kurtiformes	Apogonidae	Ostorhinchus	Ostorhinchus chalcius		BOLD:AEE6731	Hawaii	Oahu	Honolulu	21°15'34", -157°51'00"	25
12COIFishB91	FLHI950-14	2012	99.68	408	Myctophiformes	Myctophidae	Gymnoscopelus	Gymnoscopelus nicholsi	GBGCA11099-15	BOLD:AAG2569	Hawaii	Oahu	Honolulu	21°15'34", -157°51'00"	25
12COIFishB92	FLHI951-14	2012	99.84	375	Stomiiformes	Gonostomatidae	Cyclothone	Cyclothone sp.		BOLD:AAG2598	Hawaii	Oahu	Honolulu	21°15'34", -157°51'00"	25
12COIFishB93	FLHI952-14	2012	100	382	Gobiiformes	Gobiidae	Eviota	Eviota epiphanes	KANB122-18	BOLD:AAG2563	Hawaii	Oahu	Honolulu	21°15'34", -157°51'00"	25
12COIFishB95	FLHI954-14	2012	100	382	Gobiiformes	Gobiidae	Eviota	Eviota epiphanes	KANB128-18	BOLD:AAG2563	Hawaii	Oahu	Honolulu	21°15'34", -157°51'00"	25
12COIFishB97	FLHI956-14	2012	89.67	426	Blenniiformes	Tripterygiidae	Enneapterygius	Enneapterygius etheostoma	ZOSKT1154-16	BOLD:ADB0976	Hawaii	Oahu	Honolulu	21°15'34", -157°51'00"	25
12COIFishB98	FLHI957-14	2012	100	429	Tetraodontiformes	Molidae	Ranzania	Ranzania laevis	FLHI276-08	BOLD:AAE7585	Hawaii	Oahu	Honolulu	21°15'34", -157°51'00"	25
11COIFishC51	FLHI699-12	2012	99.83	364	Gobiiformes	Gobiidae	Eviota	Eviota epiphanes	KANB128-18	BOLD:AAG2563	Hawaii	Oahu	Honolulu	21°15'34", -157°51'00"	50
11COIFishC67	FLHI715-12	2012	99.32	407	Myctophiformes	Myctophidae	Benthosema	Benthosema fibulatum	GBGCA11024-15	BOLD:AAG2577	Hawaii	Oahu	Honolulu	21°15'34", -157°51'00"	50
11COIFishC68	FLHI716-12	2012	99.65	392	Myctophiformes	Myctophidae	Hygophum	Hygophum proximum	FLHI741-12	BOLD:AAG2589	Hawaii	Oahu	Honolulu	21°15'34", -157°51'00"	50
11COIFishC70	FLHI718-12	2012	100	354	Gobiiformes	Gobiidae	Eviota	Eviota epiphanes	KANB128-18	BOLD:AAG2563	Hawaii	Oahu	Honolulu	21°15'34", -157°51'00"	50
11COIFishC71	FLHI719-12	2012	99.84	390	Scombrolabraciformes	Scombrolabracidae	Scombrolabrax	Scombrolabrax heterolepis	FNZ236-06	BOLD:AAB6365	Hawaii	Oahu	Honolulu	21°15'34", -157°51'00"	50
11COIFishC72	FLHI720-12	2012	95.8	374	Perciformes	Howellidae	Howella	Howella sherborni		BOLD:AAI1895	Hawaii	Oahu	Honolulu	21°15'34", -157°51'00"	50
11COIFishC73	FLHI721-12	2012	97.46	367	Kurtiformes	Apogonidae	Apogonichthys	Apogonichthys perdix	MARQ401-12	BOLD:ACC5213	Hawaii	Oahu	Honolulu	21°15'34", -157°51'00"	50
11COIFishC74	FLHI722-12	2012	100	402	Stomiiformes	Phosichthyidae	Vinciguerria	Vinciguerria sp. SepS-14-12	ANGBF45479-19	BOLD:AAF8814	Hawaii	Oahu	Honolulu	21°15'34", -157°51'00"	50
11COIFishC75	FLHI723-12	2012	99.83	367	Gobiiformes	Gobiidae	Eviota	Eviota epiphanes	KANB122-18	BOLD:AAG2563	Hawaii	Oahu	Honolulu	21°15'34", -157°51'00"	50
11COIFishC76	FLHI724-12	2012	87.42	406	Aulopiformes	Paralepididae	Lestidium	Lestidium cf. atlanticum	FOAN106-11	BOLD:AAU2534	Hawaii	Oahu	Honolulu	21°15'34", -157°51'00"	50
11COIFishC77	FLHI725-12	2012	99.82	351	Myctophiformes	Myctophidae	Diaphus	Diaphus chrysorhynchus		BOLD:AAE7608	Hawaii	Oahu	Honolulu	21°15'34", -157°51'00"	50
11COIFishC81	FLHI729-12	2012	99.6	336	Scombriformes	Nomeidae	Psenes	Psenes sp. SepS-13-24	ANGBF41390-19		Hawaii	Oahu	Honolulu	21°15'34", -157°51'00"	50
11COIFishC82	FLHI730-12	2012	92.86	335	Stomiiformes	Stomiidae	Astronesthes	Astronesthes formosana	ZOSKT1959-16	BOLD:AAJ2979	Hawaii	Oahu	Honolulu	21°15'34", -157°51'00"	50
11COIFishC83	FLHI731-12	2012	95	325	Labriformes	Labridae	Cymolutes	Cymolutes praetextatus	DSFSE722-08	BOLD:AAF7751	Hawaii	Oahu	Honolulu	21°15'34", -157°51'00"	50
11COIFishC87	FLHI735-12	2012	99.39	306	Myctophiformes	Myctophidae	Lampadena	Lampadena urophaos	GBGCA11119-15	BOLD:AAG2582	Hawaii	Oahu	Honolulu	21°15'34", -157°51'00"	50
11COIFishC89	FLHI737-12	2012	99.6	302	Myctophiformes	Myctophidae	Diaphus	Diaphus mollis		BOLD:AAC9267	Hawaii	Oahu	Honolulu	21°15'34", -157°51'00"	50
11COIFishC92	FLHI740-12	2012	93.06	309	Myctophiformes	Myctophidae	Lampanyctus	Lampanyctus tenuiformis	MFC113-08	BOLD:AAF2855	Hawaii	Oahu	Honolulu	21°15'34", -157°51'00"	50
11COIFishC93	FLHI741-12	2012	99.81	370	Myctophiformes	Myctophidae	Hygophum	Hygophum reinhardtii	GBGCA11112-15	BOLD:AAG2589	Hawaii	Oahu	Honolulu	21°15'34", -157°51'00"	50
11COIFishC98	FLHI746-12	2012	99.81	344	Gobiiformes	Gobiidae	Eviota	Eviota epiphanes	KANB128-18	BOLD:AAG2563	Hawaii	Oahu	Honolulu	21°15'34", -157°51'00"	50
11COIFishC99	FLHI747-12	2012	99.84	378	Gobiiformes	Gobiidae	Eviota	Eviota epiphanes	KANB007-17	BOLD:AAG2563	Hawaii	Oahu	Honolulu	21°15'34", -157°51'00"	50
12COIFishC01	FLHI974-14	2012	99.84	429	Kurtiformes	Apogonidae	Foa	Foa brachygramma	KANB033-17	BOLD:AAG2568	Hawaii	Oahu	Honolulu	21°15'34", -157°51'00"	50
12COIFishC02	FLHI975-14	2012	100	402	Stomiiformes	Phosichthyidae	Vinciguerria	Vinciguerria nimbaria	GBMNC14518-20	BOLD:AAF8814	Hawaii	Oahu	Honolulu	21°15'34", -157°51'00"	50
12COIFishC03	FLHI976-14	2012	85.38	370	Kurtiformes	Apogonidae	Ostorhinchus	Ostorhinchus cyanosoma	ANGBF37059-19	BOLD:AAJ8985	Hawaii	Oahu	Honolulu	21°15'34", -157°51'00"	50
12COIFishC04	FLHI977-14	2012	99.67	375	Stomiiformes	Gonostomatidae	Cyclothone	Cyclothone sp.		BOLD:AAG2598	Hawaii	Oahu	Honolulu	21°15'34", -157°51'00"	50
12COIFishC05	FLHI978-14	2012	87.68	393	Gobiiformes	Gobiidae	Trimma	Trimma erwani	MARQ433-12	BOLD:ACD1815	Hawaii	Oahu	Honolulu	21°15'34", -157°51'00"	50
12COIFishC06	FLHI979-14	2012	100	420	Gobiiformes	Gobiidae	Asterropteryx	Asterropteryx semipunctata	KANB299-20	BOLD:AAC0106	Hawaii	Oahu	Honolulu	21°15'34", -157°51'00"	50
12COIFishC07	FLHI980-14	2012	87.97	447	Syngnathiformes	Syngnathidae	Cosmocampus	Cosmocampus banneri	SAIAB691-07	BOLD:AAR9024	Hawaii	Oahu	Honolulu	21°15'34", -157°51'00"	50
12COIFishC08	FLHI981-14	2012	100	431	Labriformes	Labridae	Cirrhilabrus	Cirrhilabrus jordani	CIRIP022-16	BOLD:ACN1548	Hawaii	Oahu	Honolulu	21°15'34", -157°51'00"	50
12COIFishC09	FLHI982-14	2012	98.54	409	Clupeiformes	Clupeidae	Etrumeus	Etrumeus sadina		BOLD:ACF4603	Hawaii	Oahu	Honolulu	21°15'34", -157°51'00"	50
12COIFishC10	FLHI983-14	2012	93.55	389	Myctophiformes	Myctophidae	Lampanyctus	Lampanyctus festivus	ANGBF624-12	BOLD:AAF2855	Hawaii	Oahu	Honolulu	21°15'34", -157°51'00"	50
12COIFishC13	FLHI986-14	2012	87.12	434	Gobiiformes	Gobiidae	Priolepis	Priolepis cincta	RESIC695-11	BOLD:AAD0335	Hawaii	Oahu	Honolulu	21°15'34", -157°51'00"	50
12COIFishC15	FLHI988-14	2012	100	422	Tetraodontiformes	Molidae	Ranzania	Ranzania laevis	FLHI268-08	BOLD:AAE7585	Hawaii	Oahu	Honolulu	21°15'34", -157°51'00"	50
12COIFishC16	FLHI989-14	2012	99.19	436	Syngnathiformes	Syngnathidae	Cosmocampus	Cosmocampus balli	GBMIN96765-17	BOLD:ACN0675	Hawaii	Oahu	Honolulu	21°15'34", -157°51'00"	50
12COIFishC17	FLHI990-14	2012	100	369	Gobiiformes	Gobiidae	Eviota	Eviota epiphanes	KANB128-18	BOLD:AAG2563	Hawaii	Oahu	Honolulu	21°15'34", -157°51'00"	50
13COIFishB07	FLHI1051-14	2013	99.43	336	Stomiiformes	Gonostomatidae	Diplophos	Diplophos taenia	MFC290-08	BOLD:AAC9913	Hawaii	Oahu	Honolulu	21°15'34", -157°51'00"	25
13COIFishB12	FLHI1056-14	2013	99.8	355	Kurtiformes	Apogonidae	Pristiapogon	Pristiapogon kallopterus	MOH093-16	BOLD:ABZ7996	Hawaii	Oahu	Honolulu	21°15'34", -157°51'00"	25
13COIFishB37	FLHI1081-14	2013	100	363	Stomiiformes	Phosichthyidae	Vinciguerria	Vinciguerria sp. SepS-28-22-27	ANGBF45496-19		Hawaii	Oahu	Honolulu	21°15'34", -157°51'00"	25
13COIFishB45	FLHI1089-14	2013	100	383	Tetraodontiformes	Molidae	Ranzania	Ranzania laevis	FLHI063-08	BOLD:AAE7585	Hawaii	Oahu	Honolulu	21°15'34", -157°51'00"	25
13COIFishB55	FLHI1099-14	2013	97.23	418	Kurtiformes	Apogonidae	Apogonichthys	Apogonichthys perdix	GAMBA050-12	BOLD:ACC5213	Hawaii	Oahu	Honolulu	21°15'34", -157°51'00"	25
13COIFishB56	FLHI1100-14	2013	100	399	Ovalentaria	Pomacentridae	Stegastes	Stegastes marginatus	KANB098-17	BOLD:AAG2623	Hawaii	Oahu	Honolulu	21°15'34", -157°51'00"	25
13COIFishB59	FLHI1103-14	2013	88.2	381	Gobiiformes	Gobiidae	Trimma	Trimma erwani	MARQ434-12	BOLD:ACD1815	Hawaii	Oahu	Honolulu	21°15'34", -157°51'00"	25
13COIFishB60	FLHI1104-14	2013	100	420	Kurtiformes	Apogonidae	Foa	Foa brachygramma	KANB033-17	BOLD:AAG2568	Hawaii	Oahu	Honolulu	21°15'34", -157°51'00"	25
13COIFishB61	FLHI1105-14	2013	99.65	389	Kurtiformes	Apogonidae	Foa	Foa brachygramma	KANB144-18	BOLD:AAG2568	Hawaii	Oahu	Honolulu	21°15'34", -157°51'00"	25
13COIFishB64	FLHI1108-14	2013	99.81	364	Gobiiformes	Gobiidae	Asterropteryx	Asterropteryx semipunctata	FLHI1169-14		Hawaii	Oahu	Honolulu	21°15'34", -157°51'00"	25
13COIFishB67	FLHI1111-14	2013	86.78	420	Kurtiformes	Apogonidae	Apogon	Apogon deetsie	MBFA836-07	BOLD:AAJ8977	Hawaii	Oahu	Honolulu	21°15'34", -157°51'00"	25
12COIFishC18	FLHI991-14	2013	99.51	422	Kurtiformes	Apogonidae	Foa	Foa brachygramma	KANB144-18	BOLD:AAG2568	Hawaii	Oahu	Honolulu	21°15'34", -157°51'00"	50
12COIFishC19	FLHI992-14	2013	99.83	408	Myctophiformes	Myctophidae	Benthosema	Benthosema fibulatum	GBGCA11024-15	BOLD:AAG2577	Hawaii	Oahu	Honolulu	21°15'34", -157°51'00"	50
12COIFishC20	FLHI993-14	2013	89.49	423	Blenniiformes	Tripterygiidae	Enneapterygius	Enneapterygius etheostoma	ZOSKT1154-16	BOLD:ADB0976	Hawaii	Oahu	Honolulu	21°15'34", -157°51'00"	50
12COIFishC21	FLHI994-14	2013	100	428	Labriformes	Labridae	Stethojulis	Stethojulis balteata		BOLD:ACE9209	Hawaii	Oahu	Honolulu	21°15'34", -157°51'00"	50
12COIFishC22	FLHI995-14	2013	100	438	Syngnathiformes	Syngnathidae	Cosmocampus	Cosmocampus balli	GBMIN96765-17	BOLD:ACN0675	Hawaii	Oahu	Honolulu	21°15'34", -157°51'00"	50
12COIFishC24	FLHI997-14	2013	100	373	Scombriformes	Gempylidae	Nealotus	Nealotus tripes	FLHI101-08		Hawaii	Oahu	Honolulu	21°15'34", -157°51'00"	50
12COIFishC26	FLHI999-14	2013	99.68	404	Stomiiformes	Phosichthyidae	Vinciguerria	Vinciguerria sp. SepS-28-22-22	ANGBF45493-19		Hawaii	Oahu	Honolulu	21°15'34", -157°51'00"	50
12COIFishC27	FLHI1000-14	2013	86.83	428	Gobiiformes	Gobiidae	Priolepis	Priolepis kappa	AUSTR353-13	BOLD:ACC5175	Hawaii	Oahu	Honolulu	21°15'34", -157°51'00"	50
12COIFishC28	FLHI1001-14	2013	88.49	385	Gobiiformes	Gobiidae	Trimma	Trimma erwani	MARQ433-12	BOLD:ACD1815	Hawaii	Oahu	Honolulu	21°15'34", -157°51'00"	50
12COIFishC29	FLHI1002-14	2013	100	385	Gobiiformes	Gobiidae	Eviota	Eviota epiphanes	KANB128-18	BOLD:AAG2563	Hawaii	Oahu	Honolulu	21°15'34", -157°51'00"	50
12COIFishC30	FLHI1003-14	2013	99.15	410	Myctophiformes	Myctophidae	Benthosema	Benthosema fibulatum	GBGCA11024-15	BOLD:AAG2577	Hawaii	Oahu	Honolulu	21°15'34", -157°51'00"	50
12COIFishC39	FLHI1012-14	2013	99.68	421	Kurtiformes	Apogonidae	Foa	Foa brachygramma	KANB033-17	BOLD:AAG2568	Hawaii	Oahu	Honolulu	21°15'34", -157°51'00"	50
12COIFishC42	FLHI1015-14	2013	99.51	444	Syngnathiformes	Syngnathidae	Hippocampus	Hippocampus fisheri	ABRMF029-06	BOLD:AAI8262	Hawaii	Oahu	Honolulu	21°15'34", -157°51'00"	50
12COIFishC44	FLHI1017-14	2013	100	430	Gobiiformes	Gobiidae	Trimma	Trimma taylori	RWTRM052-09	BOLD:AAB6403	Hawaii	Oahu	Honolulu	21°15'34", -157°51'00"	50
12COIFishC46	FLHI1019-14	2013	99.83	354	Myctophiformes	Myctophidae	Diaphus	Diaphus sp. SepS-60-9	ANGBF22494-19		Hawaii	Oahu	Honolulu	21°15'34", -157°51'00"	50
12COIFishC48	FLHI1021-14	2013	96.94	375	Myctophiformes	Myctophidae	Myctophum	Myctophum cf. brachygnathum	FOAO901-15	BOLD:ADP9599	Hawaii	Oahu	Honolulu	21°15'34", -157°51'00"	50
12COIFishC50	FLHI1023-14	2013	100	430	Gobiiformes	Gobiidae	Priolepis	Priolepis eugenius	KANB255-20	BOLD:AAX7966	Hawaii	Oahu	Honolulu	21°15'34", -157°51'00"	50
12COIFishC51	FLHI1024-14	2013	99.84	438	Syngnathiformes	Syngnathidae	Cosmocampus	Cosmocampus balli	GBMIN96765-17	BOLD:ACN0675	Hawaii	Oahu	Honolulu	21°15'34", -157°51'00"	50
12COIFishC57	FLHI1030-14	2013	100	387	Gobiiformes	Gobiidae	Eviota	Eviota epiphanes	KANB120-18	BOLD:AAG2563	Hawaii	Oahu	Honolulu	21°15'34", -157°51'00"	50
12COIFishC58	FLHI1031-14	2013	99.68	437	Syngnathiformes	Syngnathidae	Cosmocampus	Cosmocampus balli	GBMIN96765-17	BOLD:ACN0675	Hawaii	Oahu	Honolulu	21°15'34", -157°51'00"	50
14COIFishA01	FLHI1212-16	2014	100	406	Carangiformes	Coryphaenidae	Coryphaena	Coryphaena hippurus	ANGBF32595-19	BOLD:AAA5277	Hawaii	Oahu	Honolulu	21°15'34", -157°51'00"	1
14COIFishA02	FLHI1213-16	2014	93.53	433	Blenniiformes	Blenniidae	Enchelyurus	Enchelyurus kraussii	ANGBF32280-19	BOLD:ACW8602	Hawaii	Oahu	Honolulu	21°15'34", -157°51'00"	1
14COIFishA04	FLHI1215-16	2014	99.8	321	Ovalentaria	Pomacentridae	Plectroglyphidodon	Plectroglyphidodon imparipennis	FLHI389-09	BOLD:ACC0924	Hawaii	Oahu	Honolulu	21°15'34", -157°51'00"	1
14COIFishA11	FLHI1217-16	2014	100	420	Blenniiformes	Blenniidae	Cirripectes	Cirripectes vanderbilti	GBMNB11069-20	BOLD:AAG2597	Hawaii	Oahu	Honolulu	21°15'34", -157°51'00"	1
14COIFishA13	FLHI1218-16	2014	96.39	332	Myctophiformes	Myctophidae	Bolinichthys	Bolinichthys sp. SepS-12-48	ANGBF22376-19	BOLD:ABW8492	Hawaii	Oahu	Honolulu	21°15'34", -157°51'00"	1
14COIFishA17	FLHI1221-16	2014	99.83	381	Gobiiformes	Gobiidae	Bathygobius	Bathygobius cocosensis	KANB036-17	BOLD:AAG2567	Hawaii	Oahu	Honolulu	21°15'34", -157°51'00"	1
14COIFishA21	FLHI1222-16	2014	99.83	415	Beloniformes	Exocoetidae	Parexocoetus	Parexocoetus brachypterus	GBMIN96558-17	BOLD:AAG2613	Hawaii	Oahu	Honolulu	21°15'34", -157°51'00"	1
14COIFishA22	FLHI1223-16	2014	94.61	330	Blenniiformes	Blenniidae	Blenniella	Blenniella gibbifrons	GAMBA237-12	BOLD:AAI8757	Hawaii	Oahu	Honolulu	21°15'34", -157°51'00"	1
14COIFishA24	FLHI1224-16	2014	100	375	Perciformes	Mullidae	Parupeneus	Parupeneus pleurostigma	FLHI220-08	BOLD:AAD6266	Hawaii	Oahu	Honolulu	21°15'34", -157°51'00"	1
14COIFishA29	FLHI1225-16	2014	99.84	399	Lophiiformes	Melanocetidae	Melanocetus	Melanocetus johnsonii		BOLD:AAC8494	Hawaii	Oahu	Honolulu	21°15'34", -157°51'00"	1
14COIFishA31	FLHI1226-16	2014	100	396	Blenniiformes	Blenniidae	Cirripectes	Cirripectes vanderbilti	GBMNB11033-20	BOLD:AAG2597	Hawaii	Oahu	Honolulu	21°15'34", -157°51'00"	1
14COIFishA32	FLHI1227-16	2014	100	355	Myctophiformes	Myctophidae	Gymnoscopelus	Gymnoscopelus nicholsi	GBGCA11099-15	BOLD:AAG2569	Hawaii	Oahu	Honolulu	21°15'34", -157°51'00"	1
14COIFishA37	FLHI1228-16	2014	99.84	419	Blenniiformes	Blenniidae	Cirripectes	Cirripectes vanderbilti		BOLD:AAG2597	Hawaii	Oahu	Honolulu	21°15'34", -157°51'00"	1
13COIFishB71	FLHI1115-14	2014	99.84	420	Kurtiformes	Apogonidae	Apogon	Apogon sp.		BOLD:ABV1890	Hawaii	Oahu	Honolulu	21°15'34", -157°51'00"	25
13COIFishB72	FLHI1116-14	2014	99.68	402	Myctophiformes	Myctophidae	Gymnoscopelus	Gymnoscopelus nicholsi	GBGCA11099-15	BOLD:AAG2569	Hawaii	Oahu	Honolulu	21°15'34", -157°51'00"	25
13COIFishB73	FLHI1117-14	2014	97.37	417	Kurtiformes	Apogonidae	Apogonichthys	Apogonichthys perdix	GBGCA8747-15	BOLD:ACC5213	Hawaii	Oahu	Honolulu	21°15'34", -157°51'00"	25
13COIFishB82	FLHI1126-14	2014	100	421	Blenniiformes	Blenniidae	Cirripectes	Cirripectes vanderbilti	GBMNB11041-20	BOLD:AAG2597	Hawaii	Oahu	Honolulu	21°15'34", -157°51'00"	25
14COIFishB12	FLHI1229-16	2014	99.78	311	Kurtiformes	Apogonidae	Pristiapogon	Pristiapogon kallopterus	FLHI789-14	BOLD:ABZ7996	Hawaii	Oahu	Honolulu	21°15'34", -157°51'00"	25
14COIFishB13	FLHI1230-16	2014	99.66	386	Myctophiformes	Myctophidae	Gymnoscopelus	Gymnoscopelus nicholsi	GBGCA11099-15	BOLD:AAG2569	Hawaii	Oahu	Honolulu	21°15'34", -157°51'00"	25
14COIFishB14	FLHI1231-16	2014	99.84	423	Blenniiformes	Blenniidae	Cirripectes	Cirripectes vanderbilti	GBMNB11058-20	BOLD:AAG2597	Hawaii	Oahu	Honolulu	21°15'34", -157°51'00"	25
14COIFishB18	FLHI1233-16	2014	99.83	369	Carangiformes	Carangidae	Decapterus	Decapterus macarellus		BOLD:AAC4792	Hawaii	Oahu	Honolulu	21°15'34", -157°51'00"	25
14COIFishB21	FLHI1234-16	2014	99.84	368	Carangiformes	Carangidae	Decapterus	Decapterus macarellus	ANGBF17336-19		Hawaii	Oahu	Honolulu	21°15'34", -157°51'00"	25
14COIFishB22	FLHI1235-16	2014	100	423	Tetraodontiformes	Molidae	Ranzania	Ranzania laevis	FLHI862-14	BOLD:AAE7585	Hawaii	Oahu	Honolulu	21°15'34", -157°51'00"	25
14COIFishB23	FLHI1236-16	2014	99.51	404	Perciformes	Lutjanidae	Lutjanus	Lutjanus kasmira	MOH095-16	BOLD:ACC0930	Hawaii	Oahu	Honolulu	21°15'34", -157°51'00"	25
14COIFishB33	FLHI1237-16	2014	99.83	405	Perciformes	Pomacanthidae	Centropyge	Centropyge fisheri	ANGBF39465-19	BOLD:ACC1023	Hawaii	Oahu	Honolulu	21°15'34", -157°51'00"	25
14COIFishB36	FLHI1238-16	2014	99.84	420	Kurtiformes	Apogonidae	Foa	Foa brachygramma	KANB144-18	BOLD:AAG2568	Hawaii	Oahu	Honolulu	21°15'34", -157°51'00"	25
14COIFishB37	FLHI1239-16	2014	99.84	393	Carangiformes	Carangidae	Decapterus	Decapterus macarellus		BOLD:AAC4792	Hawaii	Oahu	Honolulu	21°15'34", -157°51'00"	25
14COIFishB38	FLHI1240-16	2014	99.84	392	Carangiformes	Carangidae	Decapterus	Decapterus macarellus		BOLD:AAC4792	Hawaii	Oahu	Honolulu	21°15'34", -157°51'00"	25
14COIFishB42	FLHI1241-16	2014	100	385	Scombrolabraciformes	Scombrolabracidae	Scombrolabrax	Scombrolabrax heterolepis	FOAJ939-09	BOLD:AAB6365	Hawaii	Oahu	Honolulu	21°15'34", -157°51'00"	25
14COIFishB44	FLHI1242-16	2014	99.84	416	Kurtiformes	Apogonidae	Pristiapogon	Pristiapogon kallopterus		BOLD:ABZ7996	Hawaii	Oahu	Honolulu	21°15'34", -157°51'00"	25
14COIFishB45	FLHI1243-16	2014	99.8	338	Carangiformes	Carangidae	Decapterus	Decapterus macarellus	SCS365-16	BOLD:AAC4792	Hawaii	Oahu	Honolulu	21°15'34", -157°51'00"	25
14COIFishB50	FLHI1244-16	2014	99.35	424	Tetraodontiformes	Tetraodontidae	Torquigener	Torquigener altipinnis	GBMNB9414-20	BOLD:AAG3690	Hawaii	Oahu	Honolulu	21°15'34", -157°51'00"	25
14COIFishB52	FLHI1245-16	2014	99.51	419	Kurtiformes	Apogonidae	Foa	Foa brachygramma	KANB033-17	BOLD:AAG2568	Hawaii	Oahu	Honolulu	21°15'34", -157°51'00"	25
14COIFishB53	FLHI1246-16	2014	100	411	Perciformes	Pomacanthidae	Centropyge	Centropyge fisheri	ANGBF39464-19	BOLD:ACC1023	Hawaii	Oahu	Honolulu	21°15'34", -157°51'00"	25
14COIFishB60	FLHI1247-16	2014	90.26	307	Kurtiformes	Apogonidae	Ostorhinchus	Ostorhinchus doederleini	GBGCA11467-15	BOLD:AAC5894	Hawaii	Oahu	Honolulu	21°15'34", -157°51'00"	25
14COIFishB62	FLHI1249-16	2014	99.6	333	Gobiiformes	Gobiidae	Eviota	Eviota epiphanes	KANB122-18	BOLD:AAG2563	Hawaii	Oahu	Honolulu	21°15'34", -157°51'00"	25
14COIFishB68	FLHI1250-16	2014	99.84	420	Kurtiformes	Apogonidae	Foa	Foa brachygramma	KANB033-17	BOLD:AAG2568	Hawaii	Oahu	Honolulu	21°15'34", -157°51'00"	25
14COIFishB72	FLHI1252-16	2014	99.82	369	Kurtiformes	Apogonidae	Pristiapogon	Pristiapogon taeniopterus	MBFA925-07	BOLD:AAH7616	Hawaii	Oahu	Honolulu	21°15'34", -157°51'00"	25
14COIFishB74	FLHI1253-16	2014	99.52	416	Myctophiformes	Myctophidae	Myctophum	Myctophum lychnobium	GBGCA11143-15	BOLD:ACV7828	Hawaii	Oahu	Honolulu	21°15'34", -157°51'00"	25
13COIFishC07	FLHI1133-14	2014	99.66	409	Labriformes	Labridae	Cirrhilabrus	Cirrhilabrus jordani	CIRIP022-16	BOLD:ACN1548	Hawaii	Oahu	Honolulu	21°15'34", -157°51'00"	50
13COIFishC18	FLHI1144-14	2014	90.05	402	Kurtiformes	Apogonidae	Ostorhinchus	Ostorhinchus doederleini	GBGCA11467-15	BOLD:AAC5894	Hawaii	Oahu	Honolulu	21°15'34", -157°51'00"	50
13COIFishC19	FLHI1145-14	2014	100	416	Gobiiformes	Gobiidae	Asterropteryx	Asterropteryx semipunctata	KANB299-20	BOLD:AAC0106	Hawaii	Oahu	Honolulu	21°15'34", -157°51'00"	50
13COIFishC20	FLHI1146-14	2014	99.81	393	Perciformes	Serranidae	Luzonichthys	Luzonichthys sp.	FLHI1568-18	BOLD:AAG2576	Hawaii	Oahu	Honolulu	21°15'34", -157°51'00"	50
13COIFishC22	FLHI1148-14	2014	93.19	390	Blenniiformes	Blenniidae	Enchelyurus	Enchelyurus kraussii	ANGBF32280-19	BOLD:ACW8602	Hawaii	Oahu	Honolulu	21°15'34", -157°51'00"	50
13COIFishC24	FLHI1150-14	2014	99.84	423	Kurtiformes	Apogonidae	Foa	Foa brachygramma	KANB211-20	BOLD:AAG2568	Hawaii	Oahu	Honolulu	21°15'34", -157°51'00"	50
13COIFishC28	FLHI1154-14	2014	100	415	Blenniiformes	Blenniidae	Cirripectes	Cirripectes vanderbilti	GBMNB11063-20	BOLD:AAG2597	Hawaii	Oahu	Honolulu	21°15'34", -157°51'00"	50
13COIFishC30	FLHI1156-14	2014	99.82	339	Myctophiformes	Myctophidae	Triphoturus	Triphoturus nigrescens	FLHI671-12		Hawaii	Oahu	Honolulu	21°15'34", -157°51'00"	50
13COIFishC39	FLHI1165-14	2014	99.67	374	Myctophiformes	Myctophidae	Lampadena	Lampadena urophaos	GBGCA11119-15	BOLD:AAG2582	Hawaii	Oahu	Honolulu	21°15'34", -157°51'00"	50
13COIFishC40	FLHI1166-14	2014	100	405	Blenniiformes	Blenniidae	Cirripectes	Cirripectes vanderbilti	GBMNB11006-20	BOLD:AAG2597	Hawaii	Oahu	Honolulu	21°15'34", -157°51'00"	50
13COIFishC43	FLHI1169-14	2014	100	402	Gobiiformes	Gobiidae	Asterropteryx	Asterropteryx semipunctata	FLHI979-14	BOLD:AAC0106	Hawaii	Oahu	Honolulu	21°15'34", -157°51'00"	50
13COIFishC47	FLHI1173-14	2014	100	406	Myctophiformes	Myctophidae	Gymnoscopelus	Gymnoscopelus nicholsi	GBGCA11099-15	BOLD:AAG2569	Hawaii	Oahu	Honolulu	21°15'34", -157°51'00"	50
13COIFishC52	FLHI1178-14	2014	99.66	385	Myctophiformes	Myctophidae	Lampanyctus	Lampanyctus nobilis	FLHI396-09	BOLD:AAG0288	Hawaii	Oahu	Honolulu	21°15'34", -157°51'00"	50
13COIFishC54	FLHI1180-14	2014	100	342	Myctophiformes	Myctophidae	Diaphus	Diaphus cf. mollis	GBGCA11051-15	BOLD:AAC9267	Hawaii	Oahu	Honolulu	21°15'34", -157°51'00"	50
13COIFishC68	FLHI1194-14	2014	100	348	Myctophiformes	Myctophidae	Diaphus	Diaphus anderseni		BOLD:AAG2571	Hawaii	Oahu	Honolulu	21°15'34", -157°51'00"	50
13COIFishC85	FLHI1211-14	2014	100	381	Myctophiformes	Myctophidae	Diaphus	Diaphus anderseni		BOLD:AAG2571	Hawaii	Oahu	Honolulu	21°15'34", -157°51'00"	50
14COIFishC02	FLHI1254-16	2014	99.8	347	Kurtiformes	Apogonidae	Foa	Foa brachygramma	KANB212-20	BOLD:AAG2568	Hawaii	Oahu	Honolulu	21°15'34", -157°51'00"	50
14COIFishC05	FLHI1255-16	2014	100	409	Clupeiformes	Clupeidae	Etrumeus	Etrumeus sadina	FLHI982-14	BOLD:ACN1207	Hawaii	Oahu	Honolulu	21°15'34", -157°51'00"	50
14COIFishC06	FLHI1256-16	2014	100	393	Gobiiformes	Gobiidae	Bathygobius	Bathygobius cocosensis	KANB126-18	BOLD:AAG2567	Hawaii	Oahu	Honolulu	21°15'34", -157°51'00"	50
14COIFishC09	FLHI1257-16	2014	99.84	394	Myctophiformes	Myctophidae	Gymnoscopelus	Gymnoscopelus piabilis	GBGCA11100-15	BOLD:AAG2589	Hawaii	Oahu	Honolulu	21°15'34", -157°51'00"	50
14COIFishC109	FLHI1279-16	2014	99.6	330	Beloniformes	Exocoetidae	Parexocoetus	Parexocoetus brachypterus	GBMNA15346-19	BOLD:AAG2613	Hawaii	Oahu	Honolulu	21°15'34", -157°51'00"	50
14COIFishC11	FLHI1258-16	2014	99.66	412	Gobiiformes	Gobiidae	Psilogobius	Psilogobius mainlandi	KANB263-20	BOLD:ADJ0893	Hawaii	Oahu	Honolulu	21°15'34", -157°51'00"	50
14COIFishC117	FLHI1280-16	2014	99.42	357	Kurtiformes	Apogonidae	Foa	Foa brachygramma	KANB033-17	BOLD:AAG2568	Hawaii	Oahu	Honolulu	21°15'34", -157°51'00"	50
14COIFishC126	FLHI1281-16	2014	99.67	427	Kurtiformes	Apogonidae	Foa	Foa brachygramma	KANB033-17	BOLD:AAG2568	Hawaii	Oahu	Honolulu	21°15'34", -157°51'00"	50
14COIFishC128	FLHI1282-16	2014	100	400	Tetraodontiformes	Tetraodontidae	Arothron	Arothron hispidus	ZOSKT2988-16	BOLD:AAB9202	Hawaii	Oahu	Honolulu	21°15'34", -157°51'00"	50
14COIFishC13	FLHI1259-16	2014	99.67	416	Kurtiformes	Apogonidae	Foa	Foa brachygramma	KANB211-20	BOLD:AAG2568	Hawaii	Oahu	Honolulu	21°15'34", -157°51'00"	50
14COIFishC135	FLHI1283-16	2014	87.07	426	Gobiiformes	Gobiidae	Priolepis	Priolepis kappa	AUSTR353-13	BOLD:ACC5175	Hawaii	Oahu	Honolulu	21°15'34", -157°51'00"	50
14COIFishC137	FLHI1284-16	2014	99.67	419	Kurtiformes	Apogonidae	Foa	Foa brachygramma	KANB144-18	BOLD:AAG2568	Hawaii	Oahu	Honolulu	21°15'34", -157°51'00"	50
14COIFishC138	FLHI1285-16	2014	99.48	406	Kurtiformes	Apogonidae	Foa	Foa brachygramma	KANB212-20	BOLD:AAG2568	Hawaii	Oahu	Honolulu	21°15'34", -157°51'00"	50
14COIFishC139	FLHI1286-16	2014	99.29	311	Kurtiformes	Apogonidae	Foa	Foa brachygramma	KANB212-20	BOLD:AAG2568	Hawaii	Oahu	Honolulu	21°15'34", -157°51'00"	50
14COIFishC140	FLHI1287-16	2014	99.74	303	Kurtiformes	Apogonidae	Foa	Foa brachygramma	KANB211-20	BOLD:AAG2568	Hawaii	Oahu	Honolulu	21°15'34", -157°51'00"	50
14COIFishC144	FLHI1289-16	2014	100	316	Kurtiformes	Apogonidae	Foa	Foa brachygramma	KANB211-20	BOLD:AAG2568	Hawaii	Oahu	Honolulu	21°15'34", -157°51'00"	50
15COIFishA09	FLHI1393-16	2015	100	423	Tetraodontiformes	Molidae	Ranzania	Ranzania laevis	FLHI355-09	BOLD:AAE7585	Hawaii	Oahu	Honolulu	21°15'34", -157°51'00"	1
15COIFishA10	FLHI1394-16	2015	100	418	Ovalentaria	Pomacentridae	Abudefduf	Abudefduf abdominalis	FLHI859-14	BOLD:AAG2565	Hawaii	Oahu	Honolulu	21°15'34", -157°51'00"	1
15COIFishA16	FLHI1395-16	2015	99.51	418	Kurtiformes	Apogonidae	Apogon	Apogon sp.		BOLD:ABV1890	Hawaii	Oahu	Honolulu	21°15'34", -157°51'00"	1
15COIFishA18	FLHI1396-16	2015	93.66	431	Blenniiformes	Blenniidae	Enchelyurus	Enchelyurus kraussii	ANGBF32280-19	BOLD:ACW8602	Hawaii	Oahu	Honolulu	21°15'34", -157°51'00"	1
15COIFishA19	FLHI1397-16	2015	100	424	Ovalentaria	Pomacentridae	Abudefduf	Abudefduf abdominalis	FLHI859-14	BOLD:AAG2565	Hawaii	Oahu	Honolulu	21°15'34", -157°51'00"	1
15COIFishA24	FLHI1398-16	2015	94.96	399	Ovalentaria	Pomacentridae	Chromis	Chromis notata	FTWS402-09	BOLD:AAE1970	Hawaii	Oahu	Honolulu	21°15'34", -157°51'00"	1
15COIFishA25	FLHI1399-16	2015	100	423	Tetraodontiformes	Molidae	Ranzania	Ranzania laevis	FLHI339-09	BOLD:AAE7585	Hawaii	Oahu	Honolulu	21°15'34", -157°51'00"	1
15COIFishA26	FLHI1400-16	2015	100	420	Ovalentaria	Pomacentridae	Abudefduf	Abudefduf abdominalis	FLHI395-09	BOLD:AAG2565	Hawaii	Oahu	Honolulu	21°15'34", -157°51'00"	1
15COIFishA34	FLHI1401-16	2015	99.67	417	Tetraodontiformes	Molidae	Ranzania	Ranzania laevis	FLHI100-08	BOLD:AAE7585	Hawaii	Oahu	Honolulu	21°15'34", -157°51'00"	1
15COIFishA35	FLHI1402-16	2015	99.82	417	Ovalentaria	Pomacentridae	Abudefduf	Abudefduf vaigiensis	ANGBF22885-19	BOLD:ACK8109	Hawaii	Oahu	Honolulu	21°15'34", -157°51'00"	1
15COIFishA36	FLHI1403-16	2015	100	419	Ovalentaria	Pomacentridae	Abudefduf	Abudefduf vaigiensis	ANGBF22780-19	BOLD:ACK8109	Hawaii	Oahu	Honolulu	21°15'34", -157°51'00"	1
15COIFishA39	FLHI1404-16	2015	99.84	420	Tetraodontiformes	Molidae	Ranzania	Ranzania laevis		BOLD:AAE7585	Hawaii	Oahu	Honolulu	21°15'34", -157°51'00"	1
15COIFishA49	FLHI1405-16	2015	100	424	Ovalentaria	Pomacentridae	Abudefduf	Abudefduf abdominalis	FLHI815-14	BOLD:AAG2565	Hawaii	Oahu	Honolulu	21°15'34", -157°51'00"	1
15COIFishA51	FLHI1406-16	2015	100	415	Ovalentaria	Pomacentridae	Abudefduf	Abudefduf abdominalis	KANB113-17	BOLD:AAG2565	Hawaii	Oahu	Honolulu	21°15'34", -157°51'00"	1
15COIFishA52	FLHI1407-16	2015	94.3	409	Ovalentaria	Pomacentridae	Chromis	Chromis albomaculata	FTWS180-09	BOLD:AAR9810	Hawaii	Oahu	Honolulu	21°15'34", -157°51'00"	1
15COIFishA53	FLHI1408-16	2015	93.3	431	Blenniiformes	Blenniidae	Enchelyurus	Enchelyurus kraussii	ANGBF32280-19	BOLD:ACW8602	Hawaii	Oahu	Honolulu	21°15'34", -157°51'00"	1
15COIFishA54	FLHI1409-16	2015	100	416	Tetraodontiformes	Molidae	Ranzania	Ranzania laevis	FLHI344-09	BOLD:AAE7585	Hawaii	Oahu	Honolulu	21°15'34", -157°51'00"	1
15COIFishA56	FLHI1410-16	2015	99.84	416	Ovalentaria	Pomacentridae	Abudefduf	Abudefduf vaigiensis	KANB189-20	BOLD:AAG2565	Hawaii	Oahu	Honolulu	21°15'34", -157°51'00"	1
15COIFishA59	FLHI1411-16	2015	100	426	Tetraodontiformes	Molidae	Ranzania	Ranzania laevis		BOLD:AAE7585	Hawaii	Oahu	Honolulu	21°15'34", -157°51'00"	1
15COIFishA60	FLHI1412-16	2015	100	375	Ovalentaria	Pomacentridae	Stegastes	Stegastes marginatus	KANB098-17	BOLD:AAG2623	Hawaii	Oahu	Honolulu	21°15'34", -157°51'00"	1
15COIFishA61	FLHI1413-16	2015	100	421	Ovalentaria	Pomacentridae	Abudefduf	Abudefduf vaigiensis	ANGBF22746-19	BOLD:ACK8109	Hawaii	Oahu	Honolulu	21°15'34", -157°51'00"	1
15COIFishA62	FLHI1414-16	2015	99.84	375	Stomiiformes	Gonostomatidae	Cyclothone	Cyclothone sp.		BOLD:AAG2598	Hawaii	Oahu	Honolulu	21°15'34", -157°51'00"	1
15COIFishA65	FLHI1415-16	2015	100	417	Tetraodontiformes	Molidae	Ranzania	Ranzania laevis	FLHI275-08	BOLD:AAE7585	Hawaii	Oahu	Honolulu	21°15'34", -157°51'00"	1
15COIFishA66	FLHI1416-16	2015	99.84	392	Carangiformes	Carangidae	Decapterus	Decapterus tabl		BOLD:ADB4393	Hawaii	Oahu	Honolulu	21°15'34", -157°51'00"	1
15COIFishA67	FLHI1417-16	2015	100	417	Ovalentaria	Pomacentridae	Abudefduf	Abudefduf abdominalis	FLHI395-09	BOLD:AAG2565	Hawaii	Oahu	Honolulu	21°15'34", -157°51'00"	1
15COIFishA68	FLHI1418-16	2015	100	403	Ovalentaria	Pomacentridae	Abudefduf	Abudefduf abdominalis	KANB113-17	BOLD:AAG2565	Hawaii	Oahu	Honolulu	21°15'34", -157°51'00"	1
15COIFishA69	FLHI1419-16	2015	100	420	Ovalentaria	Pomacentridae	Abudefduf	Abudefduf abdominalis	FLHI395-09	BOLD:AAG2565	Hawaii	Oahu	Honolulu	21°15'34", -157°51'00"	1
15COIFishA70	FLHI1420-16	2015	100	372	Tetraodontiformes	Diodontidae	Diodon	Diodon holocanthus	ANGBF46601-19	BOLD:ACK7928	Hawaii	Oahu	Honolulu	21°15'34", -157°51'00"	1
15COIFishA71	FLHI1421-16	2015	100	426	Tetraodontiformes	Molidae	Ranzania	Ranzania laevis	FLHI352-09	BOLD:AAE7585	Hawaii	Oahu	Honolulu	21°15'34", -157°51'00"	1
15COIFishA74	FLHI1422-16	2015	100	399	Lophiiformes	Melanocetidae	Melanocetus	Melanocetus johnsonii		BOLD:AAC8494	Hawaii	Oahu	Honolulu	21°15'34", -157°51'00"	1
15COIFishA75	FLHI1423-16	2015	100	421	Ovalentaria	Pomacentridae	Abudefduf	Abudefduf abdominalis	FLHI395-09	BOLD:AAG2565	Hawaii	Oahu	Honolulu	21°15'34", -157°51'00"	1
15COIFishA76	FLHI1424-16	2015	99.84	410	Anguilliformes	Muraenidae	Gymnothorax	Gymnothorax mucifer	FOAI571-09	BOLD:AAI6392	Hawaii	Oahu	Honolulu	21°15'34", -157°51'00"	1
15COIFishA77	FLHI1425-16	2015	93.2	383	Blenniiformes	Blenniidae	Enchelyurus	Enchelyurus kraussii	ANGBF32280-19	BOLD:ACW8602	Hawaii	Oahu	Honolulu	21°15'34", -157°51'00"	1
15COIFishA78	FLHI1426-16	2015	100	416	Ovalentaria	Pomacentridae	Abudefduf	Abudefduf vaigiensis	KANB189-20	BOLD:AAG2565	Hawaii	Oahu	Honolulu	21°15'34", -157°51'00"	1
15COIFishA80	FLHI1427-16	2015	100	421	Ovalentaria	Pomacentridae	Abudefduf	Abudefduf vaigiensis	ANGBF22839-19	BOLD:ACK8109	Hawaii	Oahu	Honolulu	21°15'34", -157°51'00"	1
15COIFishA81	FLHI1428-16	2015	100	382	Tetraodontiformes	Molidae	Ranzania	Ranzania laevis	FLHI160-08	BOLD:AAE7585	Hawaii	Oahu	Honolulu	21°15'34", -157°51'00"	1
15COIFishA82	FLHI1429-16	2015	99.83	380	Tetraodontiformes	Molidae	Ranzania	Ranzania laevis	FLHI911-14	BOLD:AAE7585	Hawaii	Oahu	Honolulu	21°15'34", -157°51'00"	1
15COIFishA84	FLHI1430-16	2015	100	381	Tetraodontiformes	Molidae	Ranzania	Ranzania laevis	FLHI027-08	BOLD:AAE7585	Hawaii	Oahu	Honolulu	21°15'34", -157°51'00"	1
15COIFishB01	FLHI1431-16	2015	99.17	402	Myctophiformes	Myctophidae	Gymnoscopelus	Gymnoscopelus nicholsi	GBGCA11099-15	BOLD:AAG2569	Hawaii	Oahu	Honolulu	21°15'34", -157°51'00"	25
15COIFishB02	FLHI1432-16	2015	99.35	416	Kurtiformes	Apogonidae	Apogon	Apogon sp.		BOLD:ABV1890	Hawaii	Oahu	Honolulu	21°15'34", -157°51'00"	25
15COIFishB04	FLHI1433-16	2015	100	420	Blenniiformes	Blenniidae	Cirripectes	Cirripectes vanderbilti	GBMNB11046-20	BOLD:AAG2597	Hawaii	Oahu	Honolulu	21°15'34", -157°51'00"	25
15COIFishB06	FLHI1434-16	2015	100	422	Tetraodontiformes	Molidae	Ranzania	Ranzania laevis	FLHI957-14	BOLD:AAE7585	Hawaii	Oahu	Honolulu	21°15'34", -157°51'00"	25
15COIFishB12	FLHI1436-16	2015	99.51	417	Kurtiformes	Apogonidae	Apogon	Apogon sp.		BOLD:ABV1890	Hawaii	Oahu	Honolulu	21°15'34", -157°51'00"	25
15COIFishB13	FLHI1437-16	2015	84.04	379	Carangiformes	Carangidae	Alepes	Alepes melanoptera	DBMF710-10		Hawaii	Oahu	Honolulu	21°15'34", -157°51'00"	25
15COIFishB17	FLHI1438-16	2015	99.84	375	Myctophiformes	Myctophidae	Diaphus	Diaphus mollis		BOLD:AAC9267	Hawaii	Oahu	Honolulu	21°15'34", -157°51'00"	25
15COIFishB21	FLHI1439-16	2015	100	362	Myctophiformes	Myctophidae	Diaphus	Diaphus anderseni		BOLD:AAG2571	Hawaii	Oahu	Honolulu	21°15'34", -157°51'00"	25
15COIFishB22	FLHI1440-16	2015	100	420	Gobiiformes	Gobiidae	Asterropteryx	Asterropteryx semipunctata	ANGBF36090-19	BOLD:AAC0106	Hawaii	Oahu	Honolulu	21°15'34", -157°51'00"	25
15COIFishB24	FLHI1441-16	2015	100	420	Kurtiformes	Apogonidae	Apogon	Apogon sp.		BOLD:ABV1890	Hawaii	Oahu	Honolulu	21°15'34", -157°51'00"	25
15COIFishB33	FLHI1444-16	2015	99.28	342	Stomiiformes	Gonostomatidae	Cyclothone	Cyclothone sp.		BOLD:AAG2598	Hawaii	Oahu	Honolulu	21°15'34", -157°51'00"	25
15COIFishB42	FLHI1445-16	2015	99.66	367	Myctophiformes	Myctophidae	Diaphus	Diaphus mollis		BOLD:AAC9267	Hawaii	Oahu	Honolulu	21°15'34", -157°51'00"	25
15COIFishB49	FLHI1446-16	2015	100	406	Ovalentaria	Pomacentridae	Abudefduf	Abudefduf abdominalis	FLHI093-08	BOLD:AAG2565	Hawaii	Oahu	Honolulu	21°15'34", -157°51'00"	25
15COIFishB50	FLHI1447-16	2015	100	417	Kurtiformes	Apogonidae	Apogon	Apogon sp.		BOLD:ABV1890	Hawaii	Oahu	Honolulu	21°15'34", -157°51'00"	25
15COIFishB51	FLHI1448-16	2015	99.68	422	Kurtiformes	Apogonidae	Pristiapogon	Pristiapogon kallopterus	FLHI789-14	BOLD:ABZ7996	Hawaii	Oahu	Honolulu	21°15'34", -157°51'00"	25
14COIFishC147	FLHI1291-16	2015	100	419	Kurtiformes	Apogonidae	Foa	Foa brachygramma	KANB144-18	BOLD:AAG2568	Hawaii	Oahu	Honolulu	21°15'34", -157°51'00"	50
14COIFishC148	FLHI1292-16	2015	100	404	Perciformes	Pomacanthidae	Centropyge	Centropyge fisheri	ANGBF39464-19	BOLD:ACC1023	Hawaii	Oahu	Honolulu	21°15'34", -157°51'00"	50
14COIFishC156	FLHI1294-16	2015	99.83	377	Carangiformes	Carangidae	Decapterus	Decapterus macarellus	FOAK815-10	BOLD:AAC4792	Hawaii	Oahu	Honolulu	21°15'34", -157°51'00"	50
14COIFishC159	FLHI1295-16	2015	99.83	381	Kurtiformes	Apogonidae	Pristiapogon	Pristiapogon taeniopterus	MBFA925-07	BOLD:AAH7616	Hawaii	Oahu	Honolulu	21°15'34", -157°51'00"	50
14COIFishC17	FLHI1261-16	2015	99.82	364	Gobiiformes	Gobiidae	Bathygobius	Bathygobius cocosensis	KANB036-17	BOLD:AAG2567	Hawaii	Oahu	Honolulu	21°15'34", -157°51'00"	50
14COIFishC20	FLHI1262-16	2015	100	364	Carangiformes	Carangidae	Decapterus	Decapterus sp.	FTWS556-09	BOLD:AAC4792	Hawaii	Oahu	Honolulu	21°15'34", -157°51'00"	50
14COIFishC21	FLHI1263-16	2015	100	417	Tetraodontiformes	Molidae	Ranzania	Ranzania laevis	FLHI344-09	BOLD:AAE7585	Hawaii	Oahu	Honolulu	21°15'34", -157°51'00"	50
14COIFishC22	FLHI1264-16	2015	100	376	Carangiformes	Carangidae	Decapterus	Decapterus macarellus		BOLD:AAC4792	Hawaii	Oahu	Honolulu	21°15'34", -157°51'00"	50
14COIFishC28	FLHI1265-16	2015	100	412	Gobiiformes	Gobiidae	Asterropteryx	Asterropteryx semipunctata	GBMIN94488-17	BOLD:AAC0106	Hawaii	Oahu	Honolulu	21°15'34", -157°51'00"	50
14COIFishC35	FLHI1266-16	2015	100	386	Carangiformes	Carangidae	Decapterus	Decapterus sp.	DSLAF399-07	BOLD:AAC4792	Hawaii	Oahu	Honolulu	21°15'34", -157°51'00"	50
14COIFishC46	FLHI1267-16	2015	99.67	418	Kurtiformes	Apogonidae	Foa	Foa brachygramma	KANB144-18	BOLD:AAG2568	Hawaii	Oahu	Honolulu	21°15'34", -157°51'00"	50
14COIFishC49	FLHI1268-16	2015	98.77	323	Gobiiformes	Gobiidae	Bathygobius	Bathygobius cocosensis	KANB135-18	BOLD:AAG2567	Hawaii	Oahu	Honolulu	21°15'34", -157°51'00"	50
14COIFishC62	FLHI1269-16	2015	89.46	427	Gadiformes	Bregmacerotidae	Bregmaceros	Bregmaceros cantori		BOLD:AAV0298	Hawaii	Oahu	Honolulu	21°15'34", -157°51'00"	50
14COIFishC64	FLHI1270-16	2015	100	405	Perciformes	Pomacanthidae	Centropyge	Centropyge fisheri	ANGBF39464-19	BOLD:ACC1023	Hawaii	Oahu	Honolulu	21°15'34", -157°51'00"	50
14COIFishC65	FLHI1271-16	2015	100	366	Gobiiformes	Gobiidae	Asterropteryx	Asterropteryx semipunctata	FLHI979-14	BOLD:AAC0106	Hawaii	Oahu	Honolulu	21°15'34", -157°51'00"	50
14COIFishC73	FLHI1273-16	2015	100	385	Scombrolabraciformes	Scombrolabracidae	Scombrolabrax	Scombrolabrax heterolepis	FNZ236-06	BOLD:AAB6365	Hawaii	Oahu	Honolulu	21°15'34", -157°51'00"	50
14COIFishC81	FLHI1274-16	2015	99.8	319	Lophiiformes	Melanocetidae	Melanocetus	Melanocetus johnsonii		BOLD:AAC8494	Hawaii	Oahu	Honolulu	21°15'34", -157°51'00"	50
14COIFishC92	FLHI1276-16	2015	100	376	Gobiiformes	Gobiidae	Asterropteryx	Asterropteryx semipunctata	FLHI979-14	BOLD:AAC0106	Hawaii	Oahu	Honolulu	21°15'34", -157°51'00"	50
14COIFishC95	FLHI1277-16	2015	100	413	Gobiiformes	Gobiidae	Asterropteryx	Asterropteryx semipunctata	KANB299-20	BOLD:AAC0106	Hawaii	Oahu	Honolulu	21°15'34", -157°51'00"	50
14COIFishC96	FLHI1278-16	2015	99.83	412	Kurtiformes	Apogonidae	Foa	Foa brachygramma	KANB133-18	BOLD:AAG2568	Hawaii	Oahu	Honolulu	21°15'34", -157°51'00"	50
15COIFishC01	FLHI1449-16	2015	100	417	Ovalentaria	Pomacentridae	Abudefduf	Abudefduf abdominalis	FLHI395-09	BOLD:AAG2565	Hawaii	Oahu	Honolulu	21°15'34", -157°51'00"	50
15COIFishC05	FLHI1450-16	2015	100	401	Lophiiformes	Melanocetidae	Melanocetus	Melanocetus johnsonii		BOLD:AAC8494	Hawaii	Oahu	Honolulu	21°15'34", -157°51'00"	50
15COIFishC101	FLHI1488-16	2015	99.46	371	Anguilliformes	Muraenidae	Gymnothorax	Gymnothorax meleagris	FOAO1625-19	BOLD:AAC8370	Hawaii	Oahu	Honolulu	21°15'34", -157°51'00"	50
15COIFishC102	FLHI1489-16	2015	89.29	415	Anguilliformes	Ophichthidae	Callechelys	Callechelys catostoma	ANGBF31414-19	BOLD:ADX4852	Hawaii	Oahu	Honolulu	21°15'34", -157°51'00"	50
15COIFishC13	FLHI1451-16	2015	98.35	398	Myctophiformes	Myctophidae	Diaphus	Diaphus adenomus		BOLD:AAL0840	Hawaii	Oahu	Honolulu	21°15'34", -157°51'00"	50
15COIFishC14	FLHI1452-16	2015	100	425	Tetraodontiformes	Molidae	Ranzania	Ranzania laevis	FLHI862-14	BOLD:AAE7585	Hawaii	Oahu	Honolulu	21°15'34", -157°51'00"	50
15COIFishC15	FLHI1453-16	2015	99.84	398	Carangiformes	Carangidae	Decapterus	Decapterus tabl		BOLD:ADB4393	Hawaii	Oahu	Honolulu	21°15'34", -157°51'00"	50
15COIFishC16	FLHI1454-16	2015	100	401	Kurtiformes	Apogonidae	Pristiapogon	Pristiapogon taeniopterus	MBFA925-07	BOLD:AAH7616	Hawaii	Oahu	Honolulu	21°15'34", -157°51'00"	50
15COIFishC17	FLHI1455-16	2015	100	425	Tetraodontiformes	Molidae	Ranzania	Ranzania laevis	FLHI051-08	BOLD:AAE7585	Hawaii	Oahu	Honolulu	21°15'34", -157°51'00"	50
15COIFishC18	FLHI1456-16	2015	100	419	Ovalentaria	Pomacentridae	Abudefduf	Abudefduf vaigiensis	ZOSKT2653-16	BOLD:ACK8109	Hawaii	Oahu	Honolulu	21°15'34", -157°51'00"	50
15COIFishC19	FLHI1457-16	2015	100	414	Ovalentaria	Pomacentridae	Abudefduf	Abudefduf vaigiensis	ANGBF22732-19	BOLD:ACK8109	Hawaii	Oahu	Honolulu	21°15'34", -157°51'00"	50
15COIFishC21	FLHI1458-16	2015	98.21	384	Aulopiformes	Evermannellidae	Odontostomops	Odontostomops normalops		BOLD:AAX0155	Hawaii	Oahu	Honolulu	21°15'34", -157°51'00"	50
15COIFishC22	FLHI1459-16	2015	99.67	393	Carangiformes	Carangidae	Decapterus	Decapterus tabl	FOAF562-07	BOLD:ADB4393	Hawaii	Oahu	Honolulu	21°15'34", -157°51'00"	50
15COIFishC24	FLHI1460-16	2015	100	384	Blenniiformes	Blenniidae	Entomacrodus	Entomacrodus strasburgi	KANB336-20	BOLD:ABV1885	Hawaii	Oahu	Honolulu	21°15'34", -157°51'00"	50
15COIFishC25	FLHI1461-16	2015	100	383	Tetraodontiformes	Molidae	Ranzania	Ranzania laevis	FLHI799-14	BOLD:AAE7585	Hawaii	Oahu	Honolulu	21°15'34", -157°51'00"	50
15COIFishC27	FLHI1462-16	2015	100	356	Ovalentaria	Pomacentridae	Stegastes	Stegastes marginatus	KANB098-17	BOLD:AAG2623	Hawaii	Oahu	Honolulu	21°15'34", -157°51'00"	50
15COIFishC28	FLHI1463-16	2015	99.01	389	Anguilliformes	Muraenidae	Gymnothorax	Gymnothorax gracilicauda	MARQ113-12	BOLD:AAI6413	Hawaii	Oahu	Honolulu	21°15'34", -157°51'00"	50
15COIFishC33	FLHI1464-16	2015	100	423	Tetraodontiformes	Molidae	Ranzania	Ranzania laevis	FLHI186-08	BOLD:AAE7585	Hawaii	Oahu	Honolulu	21°15'34", -157°51'00"	50
15COIFishC34	FLHI1465-16	2015	99.84	406	Lophiiformes	Melanocetidae	Melanocetus	Melanocetus johnsonii		BOLD:AAC8494	Hawaii	Oahu	Honolulu	21°15'34", -157°51'00"	50
15COIFishC38	FLHI1466-16	2015	99.09	381	Aulopiformes	Paralepididae	Lestrolepis	Lestrolepis japonica	ZOSKT299-16	BOLD:ADB0848	Hawaii	Oahu	Honolulu	21°15'34", -157°51'00"	50
16COIFishA09	FLHI1575-18	2016	100	380	Gobiiformes	Gobiidae	Asterropteryx	Asterropteryx semipunctata	KANB156-20	BOLD:AAC0106	Hawaii	Oahu		21°15'34", -157°51'00"	1
16COIFishA12	FLHI1576-18	2016	100	309	Ovalentaria	Pomacentridae	Plectroglyphidodon	Plectroglyphidodon johnstonianus	GBMND28817-21	BOLD:AAD4497	Hawaii	Oahu		21°15'34", -157°51'00"	1
15COIFishC50	FLHI1467-16	2016	99.84	423	Tetraodontiformes	Molidae	Ranzania	Ranzania laevis	FLHI970-14	BOLD:AAE7585	Hawaii	Oahu	Honolulu	21°15'34", -157°51'00"	50
15COIFishC52	FLHI1468-16	2016	100	380	Ovalentaria	Pomacentridae	Abudefduf	Abudefduf abdominalis	KANB113-17	BOLD:AAG2565	Hawaii	Oahu	Honolulu	21°15'34", -157°51'00"	50
15COIFishC55	FLHI1469-16	2016	99.84	396	Carangiformes	Carangidae	Decapterus	Decapterus sp. 2		BOLD:ADB4393	Hawaii	Oahu	Honolulu	21°15'34", -157°51'00"	50
15COIFishC57	FLHI1470-16	2016	100	422	Tetraodontiformes	Molidae	Ranzania	Ranzania laevis	FLHI390-09	BOLD:AAE7585	Hawaii	Oahu	Honolulu	21°15'34", -157°51'00"	50
15COIFishC58	FLHI1471-16	2016	100	399	Ovalentaria	Pomacentridae	Stegastes	Stegastes marginatus	KANB098-17	BOLD:AAG2623	Hawaii	Oahu	Honolulu	21°15'34", -157°51'00"	50
15COIFishC59	FLHI1472-16	2016	86.89	385	Gobiiformes	Gobiidae	Priolepis	Priolepis kappa	AUSTR353-13	BOLD:ACC5175	Hawaii	Oahu	Honolulu	21°15'34", -157°51'00"	50
15COIFishC66	FLHI1473-16	2016	100	383	Kurtiformes	Apogonidae	Pristiapogon	Pristiapogon kallopterus	SCILL012-15	BOLD:ABZ7996	Hawaii	Oahu	Honolulu	21°15'34", -157°51'00"	50
15COIFishC67	FLHI1474-16	2016	99.84	423	Tetraodontiformes	Molidae	Ranzania	Ranzania laevis	FLHI027-08	BOLD:AAE7585	Hawaii	Oahu	Honolulu	21°15'34", -157°51'00"	50
15COIFishC69	FLHI1475-16	2016	96.61	385	Myctophiformes	Myctophidae	Bolinichthys	Bolinichthys longipes	GBGCA11028-15	BOLD:AAW7434	Hawaii	Oahu	Honolulu	21°15'34", -157°51'00"	50
15COIFishC70	FLHI1476-16	2016	99.84	423	Tetraodontiformes	Molidae	Ranzania	Ranzania laevis	FLHI352-09	BOLD:AAE7585	Hawaii	Oahu	Honolulu	21°15'34", -157°51'00"	50
15COIFishC78	FLHI1477-16	2016	100	417	Tetraodontiformes	Molidae	Ranzania	Ranzania laevis	FLHI275-08	BOLD:AAE7585	Hawaii	Oahu	Honolulu	21°15'34", -157°51'00"	50
15COIFishC83	FLHI1479-16	2016	100	411	Ovalentaria	Pomacentridae	Abudefduf	Abudefduf sexfasciatus		BOLD:ACK8109	Hawaii	Oahu	Honolulu	21°15'34", -157°51'00"	50
15COIFishC85	FLHI1480-16	2016	100	417	Tetraodontiformes	Molidae	Ranzania	Ranzania laevis	FLHI344-09	BOLD:AAE7585	Hawaii	Oahu	Honolulu	21°15'34", -157°51'00"	50
15COIFishC88	FLHI1481-16	2016	100	414	Ovalentaria	Pomacentridae	Abudefduf	Abudefduf abdominalis	FLHI859-14	BOLD:AAG2565	Hawaii	Oahu	Honolulu	21°15'34", -157°51'00"	50
15COIFishC89	FLHI1482-16	2016	87.21	405	Aulopiformes	Paralepididae	Stemonosudis	Stemonosudis intermedia		BOLD:AAJ4947	Hawaii	Oahu	Honolulu	21°15'34", -157°51'00"	50
15COIFishC90	FLHI1483-16	2016	85.66	434	Blenniiformes	Blenniidae	Entomacrodus	Entomacrodus chiostictus	ANGBF32352-19	BOLD:ADX0785	Hawaii	Oahu	Honolulu	21°15'34", -157°51'00"	50
15COIFishC91	FLHI1484-16	2016	100	423	Tetraodontiformes	Molidae	Ranzania	Ranzania laevis	BIM492-16	BOLD:AAE7585	Hawaii	Oahu	Honolulu	21°15'34", -157°51'00"	50
15COIFishC92	FLHI1485-16	2016	100	409	Mugiliformes	Mugilidae	Mugil	Mugil cephalus	KANB023-17	BOLD:ACE3796	Hawaii	Oahu	Honolulu	21°15'34", -157°51'00"	50
15COIFishC93	FLHI1486-16	2016	99.51	401	Perciformes	Bramidae	Pteraclis	Pteraclis aesticola	GBMTG5052-16	BOLD:ADR4474	Hawaii	Oahu	Honolulu	21°15'34", -157°51'00"	50
15COIFishC94	FLHI1487-16	2016	99.82	370	Blenniiformes	Blenniidae	Cirripectes	Cirripectes vanderbilti	GBMNB11034-20	BOLD:AAG2597	Hawaii	Oahu	Honolulu	21°15'34", -157°51'00"	50
17COIFishA01	FLHI1490-18	2017	100	358	Tetraodontiformes	Molidae	Ranzania	Ranzania laevis	FLHI032-08	BOLD:AAE7585	Hawaii	Oahu		21°15'34", -157°51'00"	1
17COIFishA02	FLHI1491-18	2017	89.67	385	Blenniiformes	Tripterygiidae	Helcogramma	Helcogramma inclinata	ZOSKT1152-16	BOLD:ADB0976	Hawaii	Oahu		21°15'34", -157°51'00"	1
17COIFishA05	FLHI1493-18	2017	100	372	Lophiiformes	Melanocetidae	Melanocetus	Melanocetus johnsonii	MOP598-12	BOLD:AAC8494	Hawaii	Oahu		21°15'34", -157°51'00"	1
17COIFishA06	FLHI1494-18	2017	99.47	351	Myctophiformes	Myctophidae	Bolinichthys	Bolinichthys distofax	FLHI851-14	BOLD:AAG2615	Hawaii	Oahu		21°15'34", -157°51'00"	1
17COIFishA08	FLHI1495-18	2017	100	351	Tetraodontiformes	Molidae	Ranzania	Ranzania laevis	FLHI344-09	BOLD:AAE7585	Hawaii	Oahu		21°15'34", -157°51'00"	1
17COIFishA09	FLHI1496-18	2017	100	377	Ovalentaria	Pomacentridae	Dascyllus	Dascyllus albisella	KANB070-17	BOLD:AAB2685	Hawaii	Oahu		21°15'34", -157°51'00"	1
17COIFishA12	FLHI1498-18	2017	100	348	Tetraodontiformes	Molidae	Ranzania	Ranzania laevis	FLHI426-12	BOLD:AAE7585	Hawaii	Oahu		21°15'34", -157°51'00"	1
17COIFishA13	FLHI1499-18	2017	99.79	310	Lophiiformes	Melanocetidae	Melanocetus	Melanocetus johnsonii		BOLD:AAC8494	Hawaii	Oahu		21°15'34", -157°51'00"	1
17COIFishA15	FLHI1500-18	2017	93.46	367	Blenniiformes	Blenniidae	Enchelyurus	Enchelyurus kraussii	ANGBF32280-19	BOLD:ACW8602	Hawaii	Oahu		21°15'34", -157°51'00"	1
17COIFishA16	FLHI1501-18	2017	100	367	Tetraodontiformes	Molidae	Ranzania	Ranzania laevis	FLHI364-09	BOLD:AAE7585	Hawaii	Oahu		21°15'34", -157°51'00"	1
17COIFishA19	FLHI1502-18	2017	93.44	414	Blenniiformes	Blenniidae	Enchelyurus	Enchelyurus kraussii	ANGBF32280-19	BOLD:ACW8602	Hawaii	Oahu		21°15'34", -157°51'00"	1
17COIFishA20	FLHI1503-18	2017	100	371	Tetraodontiformes	Molidae	Ranzania	Ranzania laevis	FLHI100-08	BOLD:AAE7585	Hawaii	Oahu		21°15'34", -157°51'00"	1
17COIFishA22	FLHI1504-18	2017	99.64	357	Lophiiformes	Melanocetidae	Melanocetus	Melanocetus johnsonii		BOLD:AAC8494	Hawaii	Oahu		21°15'34", -157°51'00"	1
17COIFishA23	FLHI1505-18	2017	94.96	322	Ovalentaria	Pomacentridae	Chromis	Chromis notata	ABFJ047-06	BOLD:AAE1970	Hawaii	Oahu		21°15'34", -157°51'00"	1
17COIFishA25	FLHI1507-18	2017	93.13	392	Blenniiformes	Blenniidae	Enchelyurus	Enchelyurus kraussii	ANGBF32280-19	BOLD:ACW8602	Hawaii	Oahu		21°15'34", -157°51'00"	1
17COIFishA27	FLHI1508-18	2017	100	366	Tetraodontiformes	Molidae	Ranzania	Ranzania laevis	FLHI344-09	BOLD:AAE7585	Hawaii	Oahu		21°15'34", -157°51'00"	1
17COIFishA28	FLHI1509-18	2017	100	342	Myctophiformes	Myctophidae	Gymnoscopelus	Gymnoscopelus nicholsi	GBGCA11099-15	BOLD:AAG2569	Hawaii	Oahu		21°15'34", -157°51'00"	1
17COIFishA29	FLHI1510-18	2017	99.61	326	Lophiiformes	Melanocetidae	Melanocetus	Melanocetus johnsonii		BOLD:AAC8494	Hawaii	Oahu		21°15'34", -157°51'00"	1
17COIFishA31	FLHI1511-18	2017	99.79	314	Lophiiformes	Melanocetidae	Melanocetus	Melanocetus johnsonii	MOP405-12	BOLD:AAC8494	Hawaii	Oahu		21°15'34", -157°51'00"	1
17COIFishA32	FLHI1512-18	2017	99.82	342	Stomiiformes	Gonostomatidae	Cyclothone	Cyclothone sp.		BOLD:AAG2598	Hawaii	Oahu		21°15'34", -157°51'00"	1
17COIFishA34	FLHI1514-18	2017	100	367	Tetraodontiformes	Molidae	Ranzania	Ranzania laevis	FLHI426-12	BOLD:AAE7585	Hawaii	Oahu		21°15'34", -157°51'00"	1
17COIFishA36	FLHI1515-18	2017	100	333	Ovalentaria	Pomacentridae	Plectroglyphidodon	Plectroglyphidodon johnstonianus	GBMND28817-21	BOLD:AAD4497	Hawaii	Oahu		21°15'34", -157°51'00"	1
17COIFishA39	FLHI1517-18	2017	99.62	322	Myctophiformes	Myctophidae	Bolinichthys	Bolinichthys distofax	FLHI851-14	BOLD:AAG2615	Hawaii	Oahu		21°15'34", -157°51'00"	1
17COIFishA40	FLHI1518-18	2017	99.82	360	Lophiiformes	Melanocetidae	Melanocetus	Melanocetus johnsonii		BOLD:AAC8494	Hawaii	Oahu		21°15'34", -157°51'00"	1
17COIFishA43	FLHI1520-18	2017	100	405	Myctophiformes	Myctophidae	Gymnoscopelus	Gymnoscopelus nicholsi	GBGCA11099-15	BOLD:AAG2569	Hawaii	Oahu		21°15'34", -157°51'00"	1
17COIFishA44	FLHI1521-18	2017	99.82	395	Tetraodontiformes	Molidae	Ranzania	Ranzania laevis	FLHI107-08	BOLD:AAE7585	Hawaii	Oahu		21°15'34", -157°51'00"	1
17COIFishA45	FLHI1522-18	2017	100	336	Perciformes	Kuhliidae	Kuhlia	Kuhlia xenura	KANB199-20	BOLD:ACC0534	Hawaii	Oahu		21°15'34", -157°51'00"	1
17COIFishA46	FLHI1523-18	2017	100	341	Tetraodontiformes	Molidae	Ranzania	Ranzania laevis	FLHI790-14	BOLD:AAE7585	Hawaii	Oahu		21°15'34", -157°51'00"	1
17COIFishA47	FLHI1524-18	2017	100	357	Myctophiformes	Myctophidae	Gymnoscopelus	Gymnoscopelus nicholsi	GBGCA11099-15	BOLD:AAG2569	Hawaii	Oahu		21°15'34", -157°51'00"	1
17COIFishA51	FLHI1525-18	2017	100	345	Myctophiformes	Myctophidae	Gymnoscopelus	Gymnoscopelus nicholsi	GBGCA11099-15	BOLD:AAG2569	Hawaii	Oahu		21°15'34", -157°51'00"	1
17COIFishA52	FLHI1526-18	2017	100	370	Lophiiformes	Melanocetidae	Melanocetus	Melanocetus johnsonii		BOLD:AAC8494	Hawaii	Oahu		21°15'34", -157°51'00"	1
17COIFishA54	FLHI1527-18	2017	93.36	396	Blenniiformes	Blenniidae	Enchelyurus	Enchelyurus kraussii	ANGBF32280-19	BOLD:ACW8602	Hawaii	Oahu		21°15'34", -157°51'00"	1
17COIFishA55	FLHI1528-18	2017	100	377	Stomiiformes	Stomiidae	Malacosteus	Malacosteus niger		BOLD:AAB5515	Hawaii	Oahu		21°15'34", -157°51'00"	1
17COIFishA56	FLHI1529-18	2017	100	359	Tetraodontiformes	Molidae	Ranzania	Ranzania laevis	FLHI197-08	BOLD:AAE7585	Hawaii	Oahu		21°15'34", -157°51'00"	1
17COIFishA59	FLHI1530-18	2017	94.48	402	Scorpaeniformes	Scorpaenidae	Plectrogenium	Plectrogenium nanum	ZOSKT438-16	BOLD:ADA9652	Hawaii	Oahu		21°15'34", -157°51'00"	1
16COIFishB07	FLHI1577-18	2017	100	359	Gobiiformes	Gobiidae	Bathygobius	Bathygobius cocosensis	KANB136-18	BOLD:AAG2567	Hawaii	Oahu		21°15'34", -157°51'00"	25
16COIFishB08	FLHI1578-18	2017	99.82	374	Aulopiformes	Synodontidae	Trachinocephalus	Trachinocephalus myops		BOLD:AAA9581	Hawaii	Oahu		21°15'34", -157°51'00"	25
16COIFishB12	FLHI1580-18	2017	100	351	Gobiiformes	Gobiidae	Eviota	Eviota epiphanes	KANB128-18	BOLD:AAG2563	Hawaii	Oahu		21°15'34", -157°51'00"	25
16COIFishB18	FLHI1581-18	2017	87.09	363	Aulopiformes	Paralepididae	Lestidium	Lestidium atlanticum	BACQ297-16	BOLD:AAJ1431	Hawaii	Oahu		21°15'34", -157°51'00"	25
16COIFishB27	FLHI1582-18	2017	99.82	354	Gobiiformes	Gobiidae	Bathygobius	Bathygobius cocosensis	KANB124-18	BOLD:AAG2567	Hawaii	Oahu		21°15'34", -157°51'00"	25
16COIFishB34	FLHI1583-18	2017	100	357	Acanthuriformes	Acanthuridae	Acanthurus	Acanthurus olivaceus		BOLD:AAC6423	Hawaii	Oahu		21°15'34", -157°51'00"	25
16COIFishB40	FLHI1584-18	2017	98.2	382	Myctophiformes	Myctophidae	Diaphus	Diaphus adenomus		BOLD:AAL0840	Hawaii	Oahu		21°15'34", -157°51'00"	25
16COIFishB49	FLHI1585-18	2017	100	315	Ovalentaria	Pomacentridae	Abudefduf	Abudefduf vaigiensis	KANB189-20	BOLD:AAG2565	Hawaii	Oahu		21°15'34", -157°51'00"	25
16COIFishB65	FLHI1586-18	2017	99.77	312	Kurtiformes	Apogonidae	Foa	Foa brachygramma	KANB033-17	BOLD:AAG2568	Hawaii	Oahu		21°15'34", -157°51'00"	25
16COIFishB71	FLHI1587-18	2017	100	370	Blenniiformes	Blenniidae	Entomacrodus	Entomacrodus strasburgi	KANB336-20	BOLD:ABV1885	Hawaii	Oahu		21°15'34", -157°51'00"	25
16COIFishB78	FLHI1589-18	2017	100	363	Gobiiformes	Gobiidae	Asterropteryx	Asterropteryx semipunctata	FLHI979-14	BOLD:AAC0106	Hawaii	Oahu		21°15'34", -157°51'00"	25
16COIFishB99	FLHI1590-18	2017	100	381	Kurtiformes	Apogonidae	Foa	Foa brachygramma	KANB033-17	BOLD:AAG2568	Hawaii	Oahu		21°15'34", -157°51'00"	25
17COIFishB02	FLHI1531-18	2017	100	361	Perciformes	Chaetodontidae	Heniochus	Heniochus diphreutes	GBMTG1136-16	BOLD:AAB5717	Hawaii	Oahu		21°15'34", -157°51'00"	25
17COIFishB04	FLHI1532-18	2017	99.81	319	Myctophiformes	Myctophidae	Diaphus	Diaphus anderseni		BOLD:AAG2571	Hawaii	Oahu		21°15'34", -157°51'00"	25
17COIFishB07	FLHI1533-18	2017	100	381	Tetraodontiformes	Molidae	Ranzania	Ranzania laevis	TZSAL764-13	BOLD:AAE7585	Hawaii	Oahu		21°15'34", -157°51'00"	25
17COIFishB14	FLHI1534-18	2017	100	357	Tetraodontiformes	Molidae	Ranzania	Ranzania laevis	FLHI945-14	BOLD:AAE7585	Hawaii	Oahu		21°15'34", -157°51'00"	25
17COIFishB16	FLHI1535-18	2017	100	396	Tetraodontiformes	Molidae	Ranzania	Ranzania laevis	FLHI388-09	BOLD:AAE7585	Hawaii	Oahu		21°15'34", -157°51'00"	25
17COIFishB21	FLHI1536-18	2017	96.28	340	Myctophiformes	Myctophidae	Bolinichthys	Bolinichthys sp. AM I.45499-029	ANGBF22375-19	BOLD:ABW8492	Hawaii	Oahu		21°15'34", -157°51'00"	25
17COIFishB22	FLHI1537-18	2017	100	372	Lophiiformes	Melanocetidae	Melanocetus	Melanocetus johnsonii	SCAFB1316-09	BOLD:AAC8494	Hawaii	Oahu		21°15'34", -157°51'00"	25
17COIFishB27	FLHI1538-18	2017	100	341	Tetraodontiformes	Molidae	Ranzania	Ranzania laevis	FLHI050-08	BOLD:AAE7585	Hawaii	Oahu		21°15'34", -157°51'00"	25
17COIFishB28	FLHI1539-18	2017	100	384	Tetraodontiformes	Molidae	Ranzania	Ranzania laevis	FLHI027-08	BOLD:AAE7585	Hawaii	Oahu		21°15'34", -157°51'00"	25
17COIFishB30	FLHI1540-18	2017	100	373	Ovalentaria	Pomacentridae	Chromis	Chromis vanderbilti	FLHI039-08	BOLD:AAE1926	Hawaii	Oahu		21°15'34", -157°51'00"	25
17COIFishB31	FLHI1541-18	2017	99.82	375	Acanthuriformes	Emmelichthyidae	Emmelichthys	Emmelichthys struhsakeri	DSLAG693-10	BOLD:AAE9975	Hawaii	Oahu		21°15'34", -157°51'00"	25
17COIFishB36	FLHI1542-18	2017	99.65	386	Tetraodontiformes	Molidae	Ranzania	Ranzania laevis	FLHI339-09	BOLD:AAE7585	Hawaii	Oahu		21°15'34", -157°51'00"	25
17COIFishB37	FLHI1543-18	2017	100	369	Perciformes	Kyphosidae	Kyphosus	Kyphosus bigibbus		BOLD:ABZ1025	Hawaii	Oahu		21°15'34", -157°51'00"	25
17COIFishB38	FLHI1544-18	2017	100	320	Tetraodontiformes	Molidae	Ranzania	Ranzania laevis	FLHI100-08	BOLD:AAE7585	Hawaii	Oahu		21°15'34", -157°51'00"	25
17COIFishB42	FLHI1545-18	2017	99.81	336	Lophiiformes	Melanocetidae	Melanocetus	Melanocetus johnsonii	SCAFB1316-09	BOLD:AAC8494	Hawaii	Oahu		21°15'34", -157°51'00"	25
17COIFishB43	FLHI1546-18	2017	94.38	367	Ovalentaria	Pomacentridae	Chromis	Chromis albomaculata	FTWS180-09	BOLD:AAR9810	Hawaii	Oahu		21°15'34", -157°51'00"	25
17COIFishB44	FLHI1547-18	2017	99.83	389	Tetraodontiformes	Molidae	Ranzania	Ranzania laevis	FLHI352-09	BOLD:AAE7585	Hawaii	Oahu		21°15'34", -157°51'00"	25
17COIFishB45	FLHI1548-18	2017	94.8	423	Ovalentaria	Pomacentridae	Chromis	Chromis albomaculata	FTWS180-09	BOLD:AAR9810	Hawaii	Oahu		21°15'34", -157°51'00"	25
17COIFishB46	FLHI1549-18	2017	99.82	327	Scombriformes	Gempylidae	Gempylus	Gempylus serpens		BOLD:AAC5492	Hawaii	Oahu		21°15'34", -157°51'00"	25
17COIFishB48	FLHI1550-18	2017	100	339	Tetraodontiformes	Molidae	Ranzania	Ranzania laevis	FLHI012-08		Hawaii	Oahu		21°15'34", -157°51'00"	25
17COIFishB49	FLHI1551-18	2017	99.65	368	Myctophiformes	Myctophidae	Gymnoscopelus	Gymnoscopelus nicholsi	GBGCA11099-15	BOLD:AAG2569	Hawaii	Oahu		21°15'34", -157°51'00"	25
17COIFishB50	FLHI1552-18	2017	100	387	Tetraodontiformes	Molidae	Ranzania	Ranzania laevis	FLHI352-09	BOLD:AAE7585	Hawaii	Oahu		21°15'34", -157°51'00"	25
17COIFishB52	FLHI1553-18	2017	100	390	Tetraodontiformes	Molidae	Ranzania	Ranzania laevis	FLHI394-09	BOLD:AAE7585	Hawaii	Oahu		21°15'34", -157°51'00"	25
17COIFishB53	FLHI1554-18	2017	99.81	340	Lophiiformes	Melanocetidae	Melanocetus	Melanocetus johnsonii	SCAFB1316-09	BOLD:AAC8494	Hawaii	Oahu		21°15'34", -157°51'00"	25
17COIFishB57	FLHI1555-18	2017	99.07	345	Myctophiformes	Myctophidae	Gymnoscopelus	Gymnoscopelus nicholsi	GBGCA11099-15	BOLD:AAG2569	Hawaii	Oahu		21°15'34", -157°51'00"	25
17COIFishB64	FLHI1556-18	2017	100	388	Tetraodontiformes	Molidae	Ranzania	Ranzania laevis	FLHI970-14	BOLD:AAE7585	Hawaii	Oahu		21°15'34", -157°51'00"	25
17COIFishB67	FLHI1557-18	2017	100	321	Tetraodontiformes	Molidae	Ranzania	Ranzania laevis	FLHI050-08	BOLD:AAE7585	Hawaii	Oahu		21°15'34", -157°51'00"	25
17COIFishB69	FLHI1558-18	2017	99.12	376	Perciformes	Serranidae	Luzonichthys	Luzonichthys sp.		BOLD:AAG2576	Hawaii	Oahu		21°15'34", -157°51'00"	25
17COIFishB73	FLHI1559-18	2017	100	351	Tetraodontiformes	Molidae	Ranzania	Ranzania laevis	FLHI069-08	BOLD:AAE7585	Hawaii	Oahu		21°15'34", -157°51'00"	25
17COIFishB80	FLHI1560-18	2017	99.8	351	Tetraodontiformes	Molidae	Ranzania	Ranzania laevis	FLHI532-12	BOLD:AAE7585	Hawaii	Oahu		21°15'34", -157°51'00"	25
16COIFishC01	FLHI1591-18	2017	100	369	Myctophiformes	Myctophidae	Lobianchia	Lobianchia sp.	SAIAC068-09	BOLD:AAC7799	Hawaii	Oahu		21°15'34", -157°51'00"	50
16COIFishC04	FLHI1592-18	2017	100	393	Gobiiformes	Gobiidae	Asterropteryx	Asterropteryx semipunctata	KANB159-20	BOLD:AAC0106	Hawaii	Oahu		21°15'34", -157°51'00"	50
16COIFishC11	FLHI1594-18	2017	100	342	Gobiiformes	Gobiidae	Asterropteryx	Asterropteryx semipunctata	KANB299-20	BOLD:AAC0106	Hawaii	Oahu		21°15'34", -157°51'00"	50
16COIFishC18	FLHI1596-18	2017	100	367	Gobiiformes	Gobiidae	Asterropteryx	Asterropteryx semipunctata	KANB157-20	BOLD:AAC0106	Hawaii	Oahu		21°15'34", -157°51'00"	50
16COIFishC27	FLHI1597-18	2017	99.81	336	Gobiiformes	Gobiidae	Bathygobius	Bathygobius cocosensis	KANB036-17	BOLD:AAG2567	Hawaii	Oahu		21°15'34", -157°51'00"	50
16COIFishC29	FLHI1598-18	2017	87.43	373	Gobiiformes	Gobiidae	Priolepis	Priolepis kappa	AUSTR353-13	BOLD:ACC5175	Hawaii	Oahu		21°15'34", -157°51'00"	50
16COIFishC37	FLHI1599-18	2017	100	403	Ovalentaria	Pomacentridae	Plectroglyphidodon	Plectroglyphidodon johnstonianus	GBMND28817-21	BOLD:AAD4497	Hawaii	Oahu		21°15'34", -157°51'00"	50
16COIFishC39	FLHI1600-18	2017	87.06	385	Gobiiformes	Gobiidae	Priolepis	Priolepis kappa	AUSTR353-13	BOLD:ACC5175	Hawaii	Oahu		21°15'34", -157°51'00"	50
17COIFishC01	FLHI1561-18	2017	99.81	357	Perciformes	Serranidae	Luzonichthys	Luzonichthys sp.	FLHI1568-18	BOLD:AAG2576	Hawaii	Oahu		21°15'34", -157°51'00"	50
17COIFishC04	FLHI1562-18	2017	91.62	319	Ophidiiformes	Bythitidae	Diplacanthopoma	Diplacanthopoma sp. W1	FOAF734-07	BOLD:AAE8318	Hawaii	Oahu		21°15'34", -157°51'00"	50
17COIFishC07	FLHI1563-18	2017	100	309	Tetraodontiformes	Molidae	Ranzania	Ranzania laevis	TZSAL805-13	BOLD:AAE7585	Hawaii	Oahu		21°15'34", -157°51'00"	50
17COIFishC08	FLHI1564-18	2017	100	348	Blenniiformes	Blenniidae	Cirripectes	Cirripectes vanderbilti	GBMNB11069-20	BOLD:AAG2597	Hawaii	Oahu		21°15'34", -157°51'00"	50
17COIFishC09	FLHI1565-18	2017	95.21	345	Perciformes	Serranidae	Pseudanthias	Pseudanthias ventralis	ANGBF39778-19	BOLD:ACP7971	Hawaii	Oahu		21°15'34", -157°51'00"	50
17COIFishC10	FLHI1566-18	2017	100	343	Scombrolabraciformes	Scombrolabracidae	Scombrolabrax	Scombrolabrax heterolepis	ANGBF7811-12	BOLD:AAB6365	Hawaii	Oahu		21°15'34", -157°51'00"	50
17COIFishC12	FLHI1567-18	2017	100	343	Myctophiformes	Myctophidae	Gymnoscopelus	Gymnoscopelus nicholsi	GBGCA11099-15	BOLD:AAG2569	Hawaii	Oahu		21°15'34", -157°51'00"	50
17COIFishC14	FLHI1568-18	2017	97.96	357	Perciformes	Serranidae	Luzonichthys	Luzonichthys sp.		BOLD:AAG2576	Hawaii	Oahu		21°15'34", -157°51'00"	50
17COIFishC17	FLHI1569-18	2017	100	359	Tetraodontiformes	Molidae	Ranzania	Ranzania laevis	DSFSG385-10	BOLD:AAE7585	Hawaii	Oahu		21°15'34", -157°51'00"	50
17COIFishC18	FLHI1570-18	2017	99.81	328	Labriformes	Labridae	Bodianus	Bodianus albotaeniatus	KANB065-17	BOLD:AAG2585	Hawaii	Oahu		21°15'34", -157°51'00"	50
17COIFishC19	FLHI1571-18	2017	100	364	Perciformes	Bramidae	Pterycombus	Pterycombus petersii	DSFSG527-11	BOLD:AAD2841	Hawaii	Oahu		21°15'34", -157°51'00"	50
17COIFishC25	FLHI1572-18	2017	99.82	379	Blenniiformes	Blenniidae	Cirripectes	Cirripectes vanderbilti	GBMNB11020-20	BOLD:AAG2597	Hawaii	Oahu		21°15'34", -157°51'00"	50
17COIFishC28	FLHI1574-18	2017	100	382	Scombriformes	Gempylidae	Gempylus	Gempylus serpens	GBMNA16884-19	BOLD:AAC5492	Hawaii	Oahu		21°15'34", -157°51'00"	50
