# Supplementary material for: Coupling and de-coupling of the El Niño Southern Oscillation to the supply of larval fishes to benthic populations in the Hawaiian Islands
Source: PLoS One. 2024 Oct 24;19(10):e0312593. doi: 10.1371/journal.pone.0312593 (PMC11500875; doi:10.1371/journal.pone.0312593)
Supplement: S7 Table — Rows 4–52 are species level identifications for each year and each depth. Rows 57–132 are family identifications (and in some cases genus-level) for each year and each depth. The total number of larvae that could not be identified at the family level are listed in Row 135. Taxa in red font were included in the reef fishes functional group for the correlation analysis (Fig 2). (XLSX) [file pone.0312593.s007.xlsx]

## Sheet: Sheet1
Morphological identifications to species
			2007			2008			2009			2010			2011			2012			2013			2014			2015			2016			2017			Total
Family	genus	species	1m	25m	50m	1m	25m	50m	1m	25m	50m	1m	25m	50m	1m	25m	50m	1m	25m	50m	1m	25m	50m	1m	25m	50m	1m	25m	50m	1m	25m	50m	1m	25m	50m	1m	25m	50m	Total
Apogonidae	Pseudamiops	diaphanes														2	3																			0	2	3	5
Atherinidae	Atherinomorus	insularum				1			1																											2	0	0	2
Blenniidae	Enchelyurus	brunneolus				10			11	1	2										1	1		11		1	4						3			37	2	3	42
Bramidae	Pteraclis	aesticola								1	1				1														1						1	1	1	2	4
Coryphaenidae	Coryphaena	hippurus																															2			0	0	0	0
Diplophidae	Diplophos	taenia																				1														0	1	0	1
Dussumieriidae	Etrumeus	makiawa																								1										0	0	1	1
Engraulidae	Enchrasicolina	purpurea																1																		1	0	0	1
Evermannellidae	Odontostomops	normalops																											1							0	0	1	1
Exocoetidae	Parexocoetus	brachypterus										1	2	1							1			2		1										4	2	2	8
Gempylidae	Diplospinus	multistriatus															1																			0	0	1	1
Gempylidae	Gempylus	serpens									1					1																		1	1	0	1	1	2
Gempylidae	Nealotus	tripes							1		3																									1	0	3	4
Gempylidae	Nesiarchus	nasutus															1																			0	0	1	1
Gobiidae	Asteropteryx	semipunctatus					1	1															3			1		1				2				0	2	7	9
Gonostomatidae	Cyclothone	alba																							4					1						1	4	0	5
Gonostomatidae	Diplophos	teania																																	1	0	0	0	0
Hemiramphidae	Hemiramphus	depauperatus																				1														0	1	0	1
Melamphaidae	Melamphaes	danae									1			1			1					1														0	1	3	4
Microdesmidae	Gunnellichthys	curiosus									1						1												1							0	0	3	3
Molidae	Ranzania	laevis	4	12	6	3	27	14	23	150	300	3		1	2			3	15	1	5	5	1		2	1	31	2	27				11	27	3	70	201	345	616
Myctophidae	Benthosema	fibulatum					1	15						6			17			1		1	19			2			1		2	7				0	4	68	72
Myctophidae	Bolinichthys	distofax									1																									0	0	1	1
Myctophidae	Bolinichthys	longipes							1			3	1	1	1																					5	1	1	7
Myctophidae	Ceratoscopelus	warmingi/townsendi					7	2	3	13	6		9	2	2	1	1	3	6	2				1	9	2		3	2				8	2	3	9	48	17	74
Myctophidae	Hygophum	proximum											1			3	8					2	1			1		1								0	7	10	17
Myctophidae	Hygophum	reinhardti															2																			0	0	2	2
Myctophidae	Lampadena	urophaos								1	1											1		1					1	1						2	2	2	6
Myctophidae	Lampanyctus	nobilis						2			3		3			3	4					1						2								0	9	9	18
Myctophidae	Lampanyctus	steinbecki																1		1																1	0	1	2
Myctophidae	Lampanyctus	tenuiformis				1	6	2			2		2	2			1																			1	8	7	16
Myctophidae	Lobianchia	gemellarii												2						1																0	0	3	3
Myctophidae	Myctophum	lychnobium												1																						0	0	1	1
Myctophidae	Myctophum	obtusirostre											1	1			1																			0	1	2	3
Myctophidae	Nannobrachium	nigrum															1																			0	0	1	1
Myctophidae	Notoscopelus	caudospinosus															1																			0	0	1	1
Myctophidae	Taaningichthys	minimus							10		2										1															11	0	2	13
Myctophidae	Taaningichthys	taenius																				1														0	1	0	1
Myctophidae	Triphoturus	nigrescens								1	1			5			1		1																	0	2	7	9
Nomeidae	Psenes	arafurensis			1												1																			0	0	1	1
Notosudidae	Ahliesaurus	brevis																										1								0	1	0	1
Paralepididae	Stemonosudis	macura														1																				0	1	0	1
Phosichthyidae	Vinciguerria	nimbaria						1			4		1		1	2	3			3		3	2			1										1	6	14	21
Ptereoletidae	Ptereoleotis	heteroptera		4												1																				0	1	0	1
Scombrolabracidae	Scombrolabrax	heterolepis								1	2		1	1	1	1	1								1	1									1	1	4	5	10
Serranidae	Luzonichthys	earlei									2																							1	1	0	0	2	2
Stomiidae	Heterophotus	ophistoma									1																									0	0	1	1
Syngnathidae	Dorhyrhamphus	excisus																				1														0	1	0	1
Tripterygiidae	Enneapterygius	atriceps					1			1					1		1	46	18	1	3				11	5					2		1	1		50	33	7	90
		Species ID	4	16	7	15	43	37	50	169	334	7	21	24	9	15	50	54	40	10	11	19	26	15	27	17	35	10	34	2	4	9	25	32	11	198	348	541	1087
Morphological identifications to family
Reef fish families are indicated in red and were included in the reef fishes functional group for correlation analysis (Fig. 2).
Acanthuridae											2																				1					0	1	2	3
Anguiliformes							1				1						5									2		1			1	1				0	3	9	12
Apogonidae							1	4		1				3	1	3	6	4	1	4						14		1			3	1				5	10	32	47
Aulostomatidae																												1								0	1	0	1
Blenniidae													2			2	1																	3	3	0	4	1	5
Blenniidae-Salariinii						1	1			1	13	1	8	2				7		1		4	3	6	1		3		5	1	1					19	16	24	59
Bothidae	Engyprosopon						1			1																										0	2	0	2
Bothidae										1	3		1																							0	2	3	5
Bregmacerotidae	Bregmaceros		1														1									2					1					0	1	3	4
Callionymidae							1				4		3	1	3	8	11	3	5	3		1	1	1		1			1			1				7	18	23	48
Carangidae	Deacapterus							2		2	3																									0	2	5	7
Carangidae	Seriola								1																											1	0	0	1
Carangidae				3			35	1																	8	6	2		2						1	2	43	9	54
Ceratiidae											1																									0	0	1	1
Ceratioidei																								1		1										1	0	1	2
Chaetodontidae																																		1
Chiasmodontidae	Pseudoscopelus																					1														0	1	0	1
Chiasmodontidae				1							1																								1	0	0	1	1
Cirrhitidae				1
Clupeidae								1																												0	0	1	1
Congridae																1																				0	1	0	1
Coryphaenidae	Coryphaena									1														1										1		1	1	0	2
Creediidae											2				1				1									1								1	2	2	5
Evermannellidae	Evermannella															1																				0	1	0	1
Gempylidae											1				1																					1	0	1	2
Gobiidae	Bathygobius							2		2					2	2	11	3	5				1	3		19		3	1	2	4	1		2		10	16	35	61
Gobiidae	Eviota?						1	3		18	7			16	7	129	166	35	38	4	1		11	1	16	50		23	7	5	55	10				49	280	274	603
Gobiidae				7	3		1	3			2			1		10	14		2	2		2	5		1	10	1							1	1	1	16	37	54
Gonostomatidae	Cyclothone						1			4	1		5	1	2	1	1	4	2	2	1	13	5	1	1		1	3					2	2	1	9	30	10	49
Howellidae	Howella							1		1			1																1							0	2	2	4
Howellidae															1		2						1													1	0	3	4
Kuhliidae	Kuhlia										1																									0	0	1	1
Kyphosidae	Kyphosus																																	1
Labridae	Oxycheilinus			1									1							1																0	1	1	2
Labridae				1	2		1	1			2									1		1	2											1		0	2	6	8
Lutjanidae	Lutjanus			3						1						1																				0	2	0	2
Melamphaidae																																				0	0	0	0
Melanocetidae	Melanocetus												1	1													3		3				8	4		3	1	4	8
Mullidae					1	6			2	1																							3			8	1	0	9
Myctophidae	Benthosema																									1										0	0	1	1
Myctophidae	Bolinichthys										1							2						1			1		1					2		4	0	2	6
Myctophidae	Ceratoscopelus																																				13
Myctophidae	Diaphus						1	2			10		6	20	2	10	10	1	1			6	2			2	1	4	2	1	1			2		5	29	48	82
Myctophidae	Hygophum																																		1
Myctophidae	Lampadena																4														1					0	1	4	5
Myctophidae	Lampanyctus						1				1		1													1		2							1	0	4	2	6
Myctophidae	Myctophum																									1										0	0	1	1
Myctophidae	Symbolophorus													1																						0	0	1	1
Myctophidae	Taaningichthys					2	3								1									4									3	6	1	7	3	0	10
Myctophidae			1	8	8			1					6			6	8	1	3			1	10			12				1		3	4			2	16	34	52
Notosudidae	Scopelosaurus																					1														0	1	0	1
Ophidiidae	Brotula				1									1																						0	0	1	1
Paralepididae	Lestidium															1													1							0	1	1	2
Paralepididae	Lestrolepis																												1							0	0	1	1
Paralepididae/Lestidiidae																	3			1						1					1					0	1	5	6
Pinguipedidae	Parapercis																1																			0	0	1	1
Pomacanthidae																	2							1	2											1	2	2	5
Pomacentridae	Abudefduf										4																30	1	5							30	1	9	40
Pomacentridae				1	1		1	1	1	2	12					4		3											1			1	3	2		4	7	15	26
Scaridae											1								1																	0	1	1	2
Schindleriidae	Schindleria						1	4		4						6	2	1	27	4		2			4	21		1	2	1	4	17				2	49	50	101
Scombridae	Auxis							2	1	1	2									1																1	1	5	7
Scombridae				1	3		7																													0	7	0	7
Scorpaenidae											4			1																				1		0	0	5	5
Serranidae	Pseudanthias							1																												0	0	1	1
Serranidae										3	3					1	1						1			1										0	4	6	10
Sphyraenidae	Sphyraena																											1								0	1	0	1
Sphyraenidae											1																									0	0	1	1
Stomiidae	Eustomias										1																									0	0	1	1
Stomiidae	Photostomias																1																			0	0	1	1
Stomiidae																	1																			0	0	1	1
Syngnathidae	Hippocampus																			1																0	0	1	1
Syngnathidae																		1		5		1														1	1	5	7
Synodontidae											3					4			1												1	1				0	6	4	10
Tetraodontidae																									1	1	2									2	1	1	4
Trachipteridae							1																													0	1	0	1
		Family ID	2	27	19	9	59	29	5	44	87	1	35	48	21	190	251	65	87	30	2	33	42	20	34	146	44	42	33	11	74	36	23	29	10	178	611	702	1491
unidentified			10	45	29	29	21	23	22	30	50	2	7	8	3	44	85	40	48	31	3	16	30	12	30	66	21	17	46	1	33	14	21	17	21	164	308	403	875
TOTAL			16	88	55	53	123	89	77	243	471	10	63	80	33	249	386	159	175	71	16	68	98	47	91	229	100	69	113	14	111	59	69	78	42	594	1358	1693	3645
			Total:	159		Total:	265		Total:	791		Total:	153		Total:	668		Total:	405		Total:	182		Total:	367		Total:	282		Total:	184		Total:	189		Total:	3645
		Total species ID	27	0.169811		95	0.358491		553	0.699115		52	0.339869		74	0.110778		104	0.25679		56	0.307692		59	0.160763		79	0.280142		15	0.0815217		68	0.359788		1087	0.298217
		Total familyID	48	0.301887		192	0.724528		689	0.871049		136	0.888889		536	0.802395		286	0.706173		133	0.730769		259	0.705722		198	0.702128		136	0.73913		130	0.687831		2578	0.70727
